# Supplementary material for: Inter-Individual Differences in the Oral Bacteriome Are Greater than Intra-Day Fluctuations in Individuals
Source: PLoS One. 2015 Jun 29;10(6):e0131607. doi: 10.1371/journal.pone.0131607 (PMC4487993; doi:10.1371/journal.pone.0131607)
Supplement: S5 Fig — (XLSX) [file pone.0131607.s005.xlsx]

## Sheet: Figure 1 legend
Legend of Figure 1 horizontal axis.
Phylum	Actinobacteria																				Bacteroidetes																												Firmicutes
Family	Corynebacteriaceae			Micrococcaceae			Actinomycetaceae					Propionibacteriaceae			Microbacteriaceae	Coriobacteriaceae					Flavobacteriaceae						Porphyromonadaceae				Bacteroidales[F-2]		Prevotellaceae																Aerococcaceae
Species	Corynebacterium matruchotii	Corynebacterium durum	Corynebacterium diphtheriae	Rothia aeria	Rothia dentocariosa	Kocuria sp.	Actinomyces sp.	Actinomyces gerencseriae	Actinomyces massiliensis	Actinobaculum sp.	Actinomyces timonensis	Propionibacterium sp.	Propionibacterium propionicum	Propionibacterium acnes	Microbacterium sp.	Olsenella sp.	Cryptobacterium curtum	Atopobium rimae	Atopobium sp.	Atopobium parvulum	Bergeyella sp.	Capnocytophaga sp.	Capnocytophaga gingivalis	Capnocytophaga leadbetteri	Capnocytophaga granulosa	Capnocytophaga haemolytica	Porphyromonas sp.	Tannerella sp.	Porphyromonas endodontalis	Tannerella forsythia	Bacteroidales[G-2] sp.	Bacteroidetes[G-5] sp.	Prevotella salivae	Prevotella oulorum	Prevotella sp.	Prevotella saccharolytica	Prevotella micans	Prevotella oris	Alloprevotella sp.	Prevotella intermedia	Prevotella melaninogenica	Prevotella maculosa	Prevotella pallens	Prevotella nigrescens	Prevotella enoeca	Alloprevotella tannerae	Prevotella veroralis	Prevotella denticola	Abiotrophia defectiva
[truncated: 113 more columns]
