# Supplementary material for: Inter-Individual Differences in the Oral Bacteriome Are Greater than Intra-Day Fluctuations in Individuals
Source: PLoS One. 2015 Jun 29;10(6):e0131607. doi: 10.1371/journal.pone.0131607 (PMC4487993; doi:10.1371/journal.pone.0131607)
Supplement: S6 Fig — (XLSX) [file pone.0131607.s006.xlsx]

## Sheet: Figure 3A legend
Legend of vertical axis of Figure 3A
Group I	Neisseria sp.
	Streptococcus sanguinis
	Streptococcus sp.
	Lautropia mirabilis
	Actinomyces sp.
	Rothia dentocariosa
	Rothia aeria
	Haemophilus parainfluenzae
	Abiotrophia defectiva
	Corynebacterium matruchotii
	Corynebacterium durum
	Kingella denitrificans
	Bergeyella sp.
	Granulicatella adiacens
Group II	Fusobacterium nucleatum subsp. polymorphum
	Veillonella parvula
	Aggregatibacter sp.
	Leptotrichia sp.
	Porphyromonas sp.
	Ottowia sp.
	Capnocytophaga sp.
	Fusobacterium sp.
	Neisseria subflava
	Actinobaculum sp.
	Capnocytophaga leadbetteri
	Capnocytophaga gingivalis
	Leptotrichia hongkongensis
	Kingella sp.
	Gemella morbillorum
	Fusobacterium periodonticum
	Leptotrichia hofstadii
	Neisseria oralis
	TM7[G-1] sp.
	Cardiobacterium hominis
	Cardiobacterium valvarum
	Leptotrichia buccalis
	SR1[G-1] sp.
	Actinomyces massiliensis
	Veillonella dispar
	Campylobacter rectus
	Lachnoanaerobaculum umeaense
	Capnocytophaga granulosa
	Clostridiales[F-2][G-1] sp.
	Campylobacter gracilis
	Tannerella sp.
	Kingella oralis
	Selenomonas noxia
	Lachnoanaerobaculum saburreum
	Actinomyces gerencseriae
	GN02[G-1] sp.
	Fusobacterium nucleatum subsp. animalis
	Streptococcus mutans
	Moraxella osloensis
	Neisseria weaveri
	Fusobacterium nucleatum subsp. vincentii
	Prevotella sp.
	Lachnospiraceae[G-3] sp.
Group III	Veillonella denticariosi
	Leptotrichia shahii
	GN02[G-2] sp.
	Propionibacterium propionicum
	Aggregatibacter aphrophilus
	Eikenella corrodens
	Neisseria lactamica
	Alloprevotella sp.
	Prevotella saccharolytica
	Veillonella rogosae
	Propionibacterium sp.
	Eubacterium[11][G-7] yurii
	Campylobacter concisus
	Bacteroidales[G-2] sp.
	Campylobacter curvus
	Leptotrichia wadei
	Enterococcus italicus
	Prevotella oulorum
	Leptotrichia goodfellowii
	Selenomonas sp.
	Streptococcus intermedius
	Granulicatella elegans
	Stomatobaculum sp.
	Prevotella oris
	Parvimonas sp.
	Peptococcus sp.
	Prevotella salivae
	Eubacterium[11][G-3] brachy
	Capnocytophaga haemolytica
	Enterobacter cancerogenus
	Microbacterium sp.
	Treponema socranskii
	Haemophilus sp.
	Lachnoanaerobaculum orale
	Propionibacterium acnes
	Sphingomonas sp.
	Selenomonas flueggei
	Parvimonas micra
	Treponema sp.
	Haemophilus influenzae
	Veillonellaceae[G-1] sp.
	Prevotella intermedia
	Acinetobacter baumannii
	Stomatobaculum longum
	Dialister invisus
	Prevotella melaninogenica
	Solobacterium moorei
	Fusobacterium nucleatum subsp. nucleatum
	Actinomyces timonensis
	Neisseria bacilliformis
	Clostridiales[F-2][G-2] sp.
	Lachnospiraceae[G-2] sp.
	Catonella sp.
	Peptostreptococcus stomatis
	Olsenella sp.
	Streptococcus vestibularis
	Oribacterium sp.
	Prevotella nigrescens
	Prevotella maculosa
	TM7[G-5] sp.
	Megasphaera micronuciformis
	Agrobacterium tumefaciens
	Stenotrophomonas maltophilia
	Streptococcus constellatus
	Mogibacterium vescum
	Johnsonella ignava
	Selenomonas dianae
	Anaerococcus tetradius
	Treponema denticola
	Atopobium parvulum
	Filifactor alocis
	Anaeroglobus geminatus
	Staphylococcus warneri
	Kocuria sp.
	Prevotella micans
	Treponema maltophilum
	TM7[G-2] sp.
	Prevotella enoeca
	Bacteroidetes[G-5] sp.
	Lachnospiraceae[G-8] sp.
	Treponema vincentii
	Alloprevotella tannerae
	Treponema parvum
	Porphyromonas endodontalis
	Eubacterium[11][G-1] infirmum
	Acinetobacter sp.
	Desulfobulbus sp.
	Comamonas testosteroni
	Fretibacterium sp.
	Mycoplasma salivarium
	Corynebacterium diphtheriae
	Prevotella pallens
	Cryptobacterium curtum
	Atopobium rimae
	Tannerella forsythia
	Atopobium sp.
	Prevotella veroralis
	Dialister sp.
	Treponema lecithinolyticum
	TM7[G-3] sp.
	Prevotella denticola
	Peptostreptococcaceae[11][G-7] sp.
	TM7[G-4] sp.
	Mitsuokella sp.
	Lachnospiraceae[G-5] sp.

## Sheet: Figure 3C legend
Legend of vertical axis of Figure 3C
Phylum	Family	Species
Actinobacteria	Actinomycetaceae	Actinobaculum sp.
		Actinomyces massiliensis
		Actinomyces gerencseriae
Bacteroidetes	Flavobacteriaceae	Capnocytophaga sp.
		Capnocytophaga leadbetteri
		Capnocytophaga gingivalis
		Capnocytophaga granulosa
	Porphyromonadaceae	Porphyromonas sp.
		Tannerella sp.
	Prevotellaceae	Prevotella sp.
Firmicutes	Clostridiales[F-2]	Clostridiales[F-2][G-1] sp.
	Lachnospiraceae[14]	Lachnoanaerobaculum umeaense
		Lachnoanaerobaculum saburreum
		Lachnospiraceae[G-3] sp.
	Streptococcaceae	Streptococcus mutans
	Veillonellaceae	Veillonella parvula
		Veillonella dispar
		Selenomonas noxia
Fusobacteria	Fusobacteriaceae	Fusobacterium nucleatum subsp. polymorphum
		Fusobacterium sp.
		Fusobacterium periodonticum
		Fusobacterium nucleatum subsp. animalis
		Fusobacterium nucleatum subsp. vincentii
	Leptotrichiaceae	Leptotrichia sp.
		Leptotrichia hongkongensis
		Leptotrichia hofstadii
		Leptotrichia buccalis
GN02	GN02[F-1]	Gemella morbillorum
	GN02[F-2]	GN02[G-1] sp.
Proteobacteria	Campylobacteraceae	Campylobacter rectus
		Campylobacter gracilis
	Cardiobacteriaceae	Cardiobacterium hominis
		Cardiobacterium valvarum
	Comamonadaceae	Ottowia sp.
	Moraxellaceae	Moraxella osloensis
	Neisseriaceae	Neisseria subflava
		Kingella sp.
		Neisseria oralis
		Kingella oralis
		Neisseria weaveri
	Pasteurellaceae	Aggregatibacter sp.
SR1	SR1[F-1]	SR1[G-1] sp.
TM7	TM7[F-1]	TM7[G-1] sp.

## Sheet: Figure 3D legend
Legend of vertical axis of Figure 3D
Phylum	Family	Species
Actinobacteria	Actinomycetaceae	Actinomyces timonensis
	Coriobacteriaceae	Olsenella sp.
		Atopobium parvulum
		Cryptobacterium curtum
		Atopobium rimae
		Atopobium sp.
	Corynebacteriaceae	Corynebacterium diphtheriae
	Microbacteriaceae	Microbacterium sp.
	Micrococcaceae	Kocuria sp.
	Propionibacteriaceae	Propionibacterium propionicum
		Propionibacterium sp.
		Propionibacterium acnes
Bacteroidetes	Bacteroidales[F-2]	Bacteroidales[G-2] sp.
	Bacteroidetes[F-1]	Bacteroidetes[G-5] sp.
	Flavobacteriaceae	Capnocytophaga haemolytica
	Porphyromonadaceae	Porphyromonas endodontalis
		Tannerella forsythia
	Prevotellaceae	Alloprevotella sp.
		Prevotella saccharolytica
		Prevotella oulorum
		Prevotella oris
		Prevotella salivae
		Prevotella intermedia
		Prevotella melaninogenica
		Prevotella nigrescens
		Prevotella maculosa
		Prevotella micans
		Prevotella enoeca
		Alloprevotella tannerae
		Prevotella pallens
		Prevotella veroralis
		Prevotella denticola
Firmicutes	Carnobacteriaceae	Granulicatella elegans
	Clostridiales[F-2]	Clostridiales[F-2][G-2] sp.
	Enterococcaceae	Enterococcus italicus
	Erysipelotrichaceae	Solobacterium moorei
	Lachnospiraceae[14]	Stomatobaculum sp.
		Lachnoanaerobaculum orale
		Stomatobaculum longum
		Lachnospiraceae[G-2] sp.
		Catonella sp.
		Oribacterium sp.
		Johnsonella ignava
		Lachnospiraceae[G-8] sp.
		Lachnospiraceae[G-5] sp.
	Peptococcaceae	Peptococcus sp.
	Peptostreptococcaceae[11]	Eubacterium[11][G-7] yurii
		Eubacterium[11][G-3] brachy
		Peptostreptococcus stomatis
		Mogibacterium vescum
		Filifactor alocis
		Eubacterium[11][G-1] infirmum
		Peptostreptococcaceae[11][G-7] sp.
		Parvimonas sp.
		Parvimonas micra
		Anaerococcus tetradius
	Staphylococcaceae	GN02[G-2] sp.
		Staphylococcus warneri
	Streptococcaceae	Streptococcus intermedius
		Streptococcus vestibularis
		Streptococcus constellatus
	Veillonellaceae	Veillonella denticariosi
		Veillonella rogosae
		Selenomonas sp.
		Selenomonas flueggei
		Veillonellaceae[G-1] sp.
		Dialister invisus
		Megasphaera micronuciformis
		Selenomonas dianae
		Anaeroglobus geminatus
		Dialister sp.
		Mitsuokella sp.
Fusobacteria	Fusobacteriaceae	Fusobacterium nucleatum subsp. nucleatum
	Leptotrichiaceae	Leptotrichia shahii
		Leptotrichia wadei
		Leptotrichia goodfellowii
Proteobacteria	Campylobacteraceae	Campylobacter concisus
		Campylobacter curvus
	Comamonadaceae	Comamonas testosteroni
	Desulfobulbaceae	Desulfobulbus sp.
	Enterobacteriaceae	Enterobacter cancerogenus
	Moraxellaceae	Acinetobacter baumannii
		Acinetobacter sp.
	Neisseriaceae	Eikenella corrodens
		Neisseria lactamica
		Neisseria bacilliformis
	Pasteurellaceae	Aggregatibacter aphrophilus
		Haemophilus sp.
		Haemophilus influenzae
	Rhizobiaceae	Agrobacterium tumefaciens
	Sphingomonadaceae	Sphingomonas sp.
	Xanthomonadaceae	Stenotrophomonas maltophilia
Spirochaetes	Spirochaetaceae	Treponema socranskii
		Treponema sp.
		Treponema denticola
		Treponema maltophilum
		Treponema vincentii
		Treponema parvum
		Treponema lecithinolyticum
Synergistetes	Synergistetes[F-2]	Fretibacterium sp.
Tenericutes	Mycoplasmataceae	Mycoplasma salivarium
TM7	TM7[F-1]	TM7[G-2] sp.
		TM7[G-3] sp.
		TM7[G-4] sp.
	TM7[F-2]	TM7[G-5] sp.
