# Supplementary material for: Inter-Individual Differences in the Oral Bacteriome Are Greater than Intra-Day Fluctuations in Individuals
Source: PLoS One. 2015 Jun 29;10(6):e0131607. doi: 10.1371/journal.pone.0131607 (PMC4487993; doi:10.1371/journal.pone.0131607)
Supplement: S7 Fig — (XLSX) [file pone.0131607.s007.xlsx]

## Sheet: GroupIII_SparCC_version
	Supporting Information Figure S7	Veillonella denticariosi	Sphingomonas sp.	Peptostreptococcaceae[11][G-7] sp.	Lachnospiraceae[G-8] sp.	Actinomyces timonensis	Johnsonella ignava	Fretibacterium sp.	Prevotella pallens	Agrobacterium tumefaciens	Haemophilus sp.	Neisseria bacilliformis	Bacteroidetes[G-5] sp.	Kocuria sp.	Comamonas testosteroni	Cryptobacterium curtum	Stenotrophomonas maltophilia	Lachnospiraceae[G-5] sp.	Acinetobacter baumannii	Prevotella micans	Desulfobulbus sp.	Propionibacterium propionicum	Treponema lecithinolyticum	TM7[G-4] sp.	Prevotella denticola	Campylobacter curvus	Tannerella forsythia	Atopobium sp.	GN02[G-2] sp.	Treponema maltophilum	Microbacterium sp.	Treponema parvum	Propionibacterium acnes	Capnocytophaga haemolytica	TM7[G-2] sp.	Prevotella intermedia	Porphyromonas endodontalis	Enterococcus italicus	Anaerococcus tetradius	Treponema denticola	Eubacterium[11][G-7] yurii	Dialister invisus	Catonella sp.	Acinetobacter sp.	TM7[G-3] sp.	Enterobacter cancerogenus	Selenomonas dianae	Granulicatella elegans	Atopobium rimae
	Veillonella denticariosi	1	0.667	0.733	0.609	0.653	0.618	0.598	0.717	0.659	0.63	0.457	0.659	0.646	0.536	0.683	0.434	0.626	0.452	0.568	0.481	0.731	0.733	0.38	0.584	0.493	0.398	0.51	0.699	0.57	0.494	0.492	0.435	0.639	0.485	0.549	0.405	0.696	0.613	0.595	0.364	0.027	0.554	0.5	0.45	0.534	0.541	0.634	0.66
	Sphingomonas sp.	0.667	1	0.702	0.536	0.503	0.503	0.594	0.762	0.703	0.639	0.474	0.729	0.642	0.676	0.502	0.696	0.717	0.494	0.722	0.503	0.624	0.729	0.667	0.477	0.303	0.523	0.588	0.698	0.69	0.437	0.595	0.579	0.528	0.605	0.557	0.669	0.547	0.479	0.57	0.59	0.315	0.573	0.502	0.68	0.514	0.748	0.387	0.633
	Peptostreptococcaceae[11][G-7] sp.	0.733	0.702	1	0.651	0.674	0.587	0.727	0.869	0.583	0.716	0.657	0.625	0.605	0.618	0.622	0.584	0.657	0.421	0.511	0.462	0.721	0.658	0.515	0.591	0.505	0.565	0.563	0.671	0.414	0.552	0.411	0.666	0.734	0.537	0.377	0.531	0.61	0.653	0.519	0.634	0.461	0.573	0.541	0.529	0.668	0.355	0.602	0.558
	Lachnospiraceae[G-8] sp.	0.609	0.536	0.651	1	0.761	0.511	0.625	0.767	0.604	0.431	0.549	0.78	0.635	0.638	0.775	0.673	0.677	0.609	0.554	0.571	0.637	0.617	0.489	0.547	0.301	0.677	0.599	0.655	0.553	0.62	0.626	0.655	0.61	0.591	0.639	0.649	0.566	0.535	0.647	0.65	0.414	0.6	0.43	0.496	0.643	0.529	0.403	0.589
	Actinomyces timonensis	0.653	0.503	0.674	0.761	1	0.562	0.555	0.631	0.702	0.379	0.548	0.703	0.618	0.656	0.728	0.306	0.631	0.692	0.633	0.625	0.597	0.573	0.579	0.728	0.504	0.636	0.618	0.63	0.685	0.622	0.711	0.526	0.621	0.602	0.526	0.386	0.708	0.433	0.634	0.57	0.436	0.699	0.563	0.771	0.478	0.38	0.437	0.546
	Johnsonella ignava	0.618	0.503	0.587	0.511	0.562	1	0.806	0.522	0.494	0.546	0.475	0.631	0.579	0.518	0.344	0.571	0.541	0.623	0.607	0.562	0.577	0.631	0.588	0.513	0.656	0.59	0.47	0.397	0.455	0.658	0.603	0.614	0.263	0.568	0.553	0.657	0.459	0.467	0.46	0.562	0.319	0.234	0.341	0.544	0.544	0.444	0.608	0.444
	Fretibacterium sp.	0.598	0.594	0.727	0.625	0.555	0.806	1	0.659	0.557	0.531	0.575	0.634	0.637	0.534	0.449	0.633	0.601	0.639	0.57	0.6	0.698	0.431	0.785	0.645	0.598	0.48	0.602	0.509	0.447	0.701	0.5	0.609	0.519	0.647	0.438	0.666	0.549	0.622	0.614	0.528	0.378	0.41	0.546	0.557	0.564	0.406	0.571	0.36
	Prevotella pallens	0.717	0.762	0.869	0.767	0.631	0.522	0.659	1	0.531	0.678	0.444	0.58	0.633	0.57	0.707	0.456	0.67	0.558	0.549	0.534	0.635	0.526	0.58	0.72	0.482	0.612	0.404	0.586	0.505	0.517	0.47	0.545	0.483	0.511	0.353	0.478	0.645	0.624	0.684	0.275	0.402	0.437	0.337	0.447	0.643	0.543	0.454	0.571
	Agrobacterium tumefaciens	0.659	0.703	0.583	0.604	0.702	0.494	0.557	0.531	1	0.527	0.617	0.632	0.468	0.744	0.54	0.621	0.599	0.681	0.706	0.478	0.555	0.53	0.415	0.543	0.422	0.67	0.615	0.67	0.517	0.661	0.612	0.64	0.653	0.486	0.592	0.746	0.606	0.463	0.52	0.604	0.414	0.503	0.443	0.416	0.464	0.399	0.453	0.538
	Haemophilus sp.	0.63	0.639	0.716	0.431	0.379	0.546	0.531	0.678	0.527	1	0.486	0.411	0.665	0.639	0.542	0.542	0.463	0.604	0.736	0.582	0.646	0.609	0.356	0.605	0.626	0.548	0.318	0.466	0.499	0.473	0.549	0.53	0.604	0.443	0.336	0.528	0.307	0.585	0.673	0.54	0.321	0.131	0.486	0.242	0.562	0.452	0.488	0.372
	Neisseria bacilliformis	0.457	0.474	0.657	0.549	0.548	0.475	0.575	0.444	0.617	0.486	1	0.495	0.508	0.59	0.671	0.397	0.611	0.678	0.347	0.434	0.287	0.431	0.4	0.436	0.654	0.559	0.5	0.315	0.372	0.417	0.476	0.444	0.354	0.287	0.714	0.576	0.568	0.403	0.322	0.538	0.432	0.378	0.505	0.307	0.299	0.472	0.388	0.528
	Bacteroidetes[G-5] sp.	0.659	0.729	0.625	0.78	0.703	0.631	0.634	0.58	0.632	0.411	0.495	1	0.672	0.523	0.512	0.452	0.737	0.637	0.502	0.539	0.756	0.296	0.396	0.668	0.43	0.579	0.457	0.382	0.565	0.663	0.645	0.683	0.154	0.639	0.593	0.494	0.611	0.328	0.499	0.541	0.332	0.52	0.575	0.742	0.489	0.412	0.442	0.489
	Kocuria sp.	0.646	0.642	0.605	0.635	0.618	0.579	0.637	0.633	0.468	0.665	0.508	0.672	1	0.565	0.71	0.56	0.727	0.483	0.688	0.517	0.595	0.701	0.732	0.575	0.364	0.356	0.638	0.553	0.771	0.508	0.525	0.726	0.551	0.574	0.669	0.542	0.629	0.271	0.614	0.639	0.33	0.515	0.665	0.558	0.419	0.538	0.495	0.437
	Comamonas testosteroni	0.536	0.676	0.618	0.638	0.656	0.518	0.534	0.57	0.744	0.639	0.59	0.523	0.565	1	0.723	0.647	0.58	0.667	0.66	0.441	0.526	0.66	0.424	0.669	0.485	0.54	0.569	0.461	0.709	0.568	0.634	0.458	0.584	0.616	0.787	0.608	0.628	0.488	0.628	0.252	0.647	0.584	0.272	0.598	0.536	0.569	0.444	0.588
	Cryptobacterium curtum	0.683	0.502	0.622	0.775	0.728	0.344	0.449	0.707	0.54	0.542	0.671	0.512	0.71	0.723	1	0.551	0.467	0.558	0.649	0.571	0.625	0.789	0.335	0.627	0.449	0.654	0.551	0.664	0.682	0.616	0.701	0.647	0.711	0.484	0.706	0.596	0.62	0.612	0.758	0.539	0.259	0.529	0.498	0.47	0.653	0.587	0.615	0.425
	Stenotrophomonas maltophilia	0.434	0.696	0.584	0.673	0.306	0.571	0.633	0.456	0.621	0.542	0.397	0.452	0.56	0.647	0.551	1	0.55	0.607	0.587	0.504	0.45	0.563	0.505	0.512	0.402	0.628	0.468	0.397	0.517	0.442	0.425	0.476	0.556	0.426	0.576	0.667	0.541	0.605	0.625	0.453	0.47	0.376	0.343	0.457	0.392	0.569	0.462	0.513
	Lachnospiraceae[G-5] sp.	0.626	0.717	0.657	0.677	0.631	0.541	0.601	0.67	0.599	0.463	0.611	0.737	0.727	0.58	0.467	0.55	1	0.585	0.532	0.518	0.537	0.716	0.401	0.663	0.742	0.586	0.468	0.474	0.454	0.49	0.545	0.642	0.622	0.458	0.582	0.42	0.597	0.487	0.366	0.422	0.26	0.725	0.507	0.693	0.64	0.621	0.322	0.67
	Acinetobacter baumannii	0.452	0.494	0.421	0.609	0.692	0.623	0.639	0.558	0.681	0.604	0.678	0.637	0.483	0.667	0.558	0.607	0.585	1	0.63	0.564	0.545	0.424	0.422	0.538	0.597	0.607	0.727	0.246	0.435	0.474	0.507	0.397	0.575	0.4	0.504	0.49	0.614	0.565	0.415	0.447	0.376	0.569	0.476	0.598	0.443	0.415	0.713	0.553
	Prevotella micans	0.568	0.722	0.511	0.554	0.633	0.607	0.57	0.549	0.706	0.736	0.347	0.502	0.688	0.66	0.649	0.587	0.532	0.63	1	0.508	0.545	0.622	0.477	0.32	0.626	0.606	0.347	0.469	0.714	0.412	0.565	0.554	0.596	0.447	0.48	0.584	0.578	0.382	0.437	0.512	0.274	0.462	0.587	0.575	0.584	0.521	0.503	0.441
	Desulfobulbus sp.	0.481	0.503	0.462	0.571	0.625	0.562	0.6	0.534	0.478	0.582	0.434	0.539	0.517	0.441	0.571	0.504	0.518	0.564	0.508	1	0.686	0.676	0.539	0.514	0.368	0.383	0.408	0.584	0.591	0.355	0.593	0.325	0.46	0.562	0.546	0.418	0.424	0.494	0.375	0.493	0.388	0.301	0.47	0.424	0.507	0.523	0.14	0.196
	Propionibacterium propionicum	0.731	0.624	0.721	0.637	0.597	0.577	0.698	0.635	0.555	0.646	0.287	0.756	0.595	0.526	0.625	0.45	0.537	0.545	0.545	0.686	1	0.708	0.626	0.527	0.531	0.361	0.462	0.62	0.573	0.608	0.481	0.592	0.406	0.675	0.536	0.515	0.556	0.587	0.361	0.685	0.14	0.372	0.436	0.56	0.513	0.438	0.468	0.568
	Treponema lecithinolyticum	0.733	0.729	0.658	0.617	0.573	0.631	0.431	0.526	0.53	0.609	0.431	0.296	0.701	0.66	0.789	0.563	0.716	0.424	0.622	0.676	0.708	1	0.548	0.43	0.439	0.288	0.433	0.721	0.642	0.54	0.653	0.475	0.412	0.58	0.461	0.564	0.645	0.621	0.45	0.622	0.117	0.326	0.455	0.401	0.409	0.61	0.499	0.559
	TM7[G-4] sp.	0.38	0.667	0.515	0.489	0.579	0.588	0.785	0.58	0.415	0.356	0.4	0.396	0.732	0.424	0.335	0.505	0.401	0.422	0.477	0.539	0.626	0.548	1	0.407	0.429	0.446	0.336	0.531	0.335	0.603	0.447	0.574	0.36	0.676	0.353	0.473	0.34	0.514	0.614	0.525	0.56	0.107	0.578	0.415	0.293	0.376	0.341	0.173
	Prevotella denticola	0.584	0.477	0.591	0.547	0.728	0.513	0.645	0.72	0.543	0.605	0.436	0.668	0.575	0.669	0.627	0.512	0.663	0.538	0.32	0.514	0.527	0.43	0.407	1	0.422	0.47	0.559	0.517	0.393	0.597	0.444	0.757	0.379	0.411	0.514	0.55	0.545	0.386	0.768	0.636	0.338	0.738	0.441	0.519	0.413	0.509	0.529	0.66
	Campylobacter curvus	0.493	0.303	0.505	0.301	0.504	0.656	0.598	0.482	0.422	0.626	0.654	0.43	0.364	0.485	0.449	0.402	0.742	0.597	0.626	0.368	0.531	0.439	0.429	0.422	1	0.55	0.071	0.635	0.421	0.334	0.573	0.442	0.449	0.579	0.199	0.168	0.532	0.208	0.3	0.447	0.339	0.581	0.626	0.415	0.115	0.598	0.362	0.391
	Tannerella forsythia	0.398	0.523	0.565	0.677	0.636	0.59	0.48	0.612	0.67	0.548	0.559	0.579	0.356	0.54	0.654	0.628	0.586	0.607	0.606	0.383	0.361	0.288	0.446	0.47	0.55	1	0.416	0.547	0.624	0.797	0.73	0.687	0.517	0.543	0.715	0.43	0.526	0.517	0.711	0.494	0.324	0.436	0.491	0.516	0.551	0.424	0.585	0.555
	Atopobium sp.	0.51	0.588	0.563	0.599	0.618	0.47	0.602	0.404	0.615	0.318	0.5	0.457	0.638	0.569	0.551	0.468	0.468	0.727	0.347	0.408	0.462	0.433	0.336	0.559	0.071	0.416	1	0.466	0.445	0.47	0.301	0.537	0.467	0.247	0.505	0.548	0.507	0.581	0.557	0.405	0.5	0.545	0.501	0.477	0.599	0.353	0.44	0.359
	GN02[G-2] sp.	0.699	0.698	0.671	0.655	0.63	0.397	0.509	0.586	0.67	0.466	0.315	0.382	0.553	0.461	0.664	0.397	0.474	0.246	0.469	0.584	0.62	0.721	0.531	0.517	0.635	0.547	0.466	1	0.689	0.512	0.651	0.387	0.605	0.618	0.473	0.394	0.389	0.637	0.544	0.593	0.168	0.531	0.485	0.562	0.497	0.426	0.577	0.56
	Treponema maltophilum	0.57	0.69	0.414	0.553	0.685	0.455	0.447	0.505	0.517	0.499	0.372	0.565	0.771	0.709	0.682	0.517	0.454	0.435	0.714	0.591	0.573	0.642	0.335	0.393	0.421	0.624	0.445	0.689	1	0.419	0.714	0.506	0.516	0.554	0.637	0.614	0.606	0.392	0.547	0.206	0.42	0.574	0.412	0.643	0.295	0.566	0.544	0.365
	Microbacterium sp.	0.494	0.437	0.552	0.62	0.622	0.658	0.701	0.517	0.661	0.473	0.417	0.663	0.508	0.568	0.616	0.442	0.49	0.474	0.412	0.355	0.608	0.54	0.603	0.597	0.334	0.797	0.47	0.512	0.419	1	0.513	0.511	0.484	0.661	0.511	0.796	0.479	0.524	0.653	0.338	0.295	0.46	0.359	0.655	0.343	0.561	0.527	0.402
	Treponema parvum	0.492	0.595	0.411	0.626	0.711	0.603	0.5	0.47	0.612	0.549	0.476	0.645	0.525	0.634	0.701	0.425	0.545	0.507	0.565	0.593	0.481	0.653	0.447	0.444	0.573	0.73	0.301	0.651	0.714	0.513	1	0.461	0.52	0.565	0.647	0.422	0.488	0.34	0.476	0.428	0.331	0.529	0.323	0.603	0.392	0.578	0.442	0.555
	Propionibacterium acnes	0.435	0.579	0.666	0.655	0.526	0.614	0.609	0.545	0.64	0.53	0.444	0.683	0.726	0.458	0.647	0.476	0.642	0.397	0.554	0.325	0.592	0.475	0.574	0.757	0.442	0.687	0.537	0.387	0.506	0.511	0.461	1	0.281	0.648	0.626	0.519	0.533	0.452	0.561	0.721	0.453	0.575	0.427	0.704	0.292	0.612	0.377	0.718
	Capnocytophaga haemolytica	0.639	0.528	0.734	0.61	0.621	0.263	0.519	0.483	0.653	0.604	0.354	0.154	0.551	0.584	0.711	0.556	0.622	0.575	0.596	0.46	0.406	0.412	0.36	0.379	0.449	0.517	0.467	0.605	0.516	0.484	0.52	0.281	1	0.201	0.489	0.347	0.307	0.652	0.464	0.258	0.211	0.459	0.421	0.37	0.507	0.476	0.185	0.461
	TM7[G-2] sp.	0.485	0.605	0.537	0.591	0.602	0.568	0.647	0.511	0.486	0.443	0.287	0.639	0.574	0.616	0.484	0.426	0.458	0.4	0.447	0.562	0.675	0.58	0.676	0.411	0.579	0.543	0.247	0.618	0.554	0.661	0.565	0.648	0.201	1	0.579	0.662	0.503	0.468	0.652	0.54	0.493	0.338	0.521	0.641	0.034	0.551	0.328	0.492
	Prevotella intermedia	0.549	0.557	0.377	0.639	0.526	0.553	0.438	0.353	0.592	0.336	0.714	0.593	0.669	0.787	0.706	0.576	0.582	0.504	0.48	0.546	0.536	0.461	0.353	0.514	0.199	0.715	0.505	0.473	0.637	0.511	0.647	0.626	0.489	0.579	1	0.519	0.513	0.464	0.512	0.712	0.38	0.509	0.529	0.646	0.403	0.637	0.492	0.458
	Porphyromonas endodontalis	0.405	0.669	0.531	0.649	0.386	0.657	0.666	0.478	0.746	0.528	0.576	0.494	0.542	0.608	0.596	0.667	0.42	0.49	0.584	0.418	0.515	0.564	0.473	0.55	0.168	0.43	0.548	0.394	0.614	0.796	0.422	0.519	0.347	0.662	0.519	1	0.641	0.6	0.377	0.613	0.36	0.421	0.398	0.43	0.449	0.387	0.473	0.28
	Enterococcus italicus	0.696	0.547	0.61	0.566	0.708	0.459	0.549	0.645	0.606	0.307	0.568	0.611	0.629	0.628	0.62	0.541	0.597	0.614	0.578	0.424	0.556	0.645	0.34	0.545	0.532	0.526	0.507	0.389	0.606	0.479	0.488	0.533	0.307	0.503	0.513	0.641	1	0.412	0.491	0.481	0.348	0.564	0.337	0.531	0.452	0.515	0.403	0.629
	Anaerococcus tetradius	0.613	0.479	0.653	0.535	0.433	0.467	0.622	0.624	0.463	0.585	0.403	0.328	0.271	0.488	0.612	0.605	0.487	0.565	0.382	0.494	0.587	0.621	0.514	0.386	0.208	0.517	0.581	0.637	0.392	0.524	0.34	0.452	0.652	0.468	0.464	0.6	0.412	1	0.623	0.551	0.179	0.365	0.594	0.656	0.331	0.698	0.343	0.559
	Treponema denticola	0.595	0.57	0.519	0.647	0.634	0.46	0.614	0.684	0.52	0.673	0.322	0.499	0.614	0.628	0.758	0.625	0.366	0.415	0.437	0.375	0.361	0.45	0.614	0.768	0.3	0.711	0.557	0.544	0.547	0.653	0.476	0.561	0.464	0.652	0.512	0.377	0.491	0.623	1	0.369	0.413	0.347	0.362	0.49	0.122	0.369	0.445	0.755
	Eubacterium[11][G-7] yurii	0.364	0.59	0.634	0.65	0.57	0.562	0.528	0.275	0.604	0.54	0.538	0.541	0.639	0.252	0.539	0.453	0.422	0.447	0.512	0.493	0.685	0.622	0.525	0.636	0.447	0.494	0.405	0.593	0.206	0.338	0.428	0.721	0.258	0.54	0.712	0.613	0.481	0.551	0.369	1	0.373	0.317	0.592	0.408	0.499	0.45	0.516	0.442
	Dialister invisus	0.027	0.315	0.461	0.414	0.436	0.319	0.378	0.402	0.414	0.321	0.432	0.332	0.33	0.647	0.259	0.47	0.26	0.376	0.274	0.388	0.14	0.117	0.56	0.338	0.339	0.324	0.5	0.168	0.42	0.295	0.331	0.453	0.211	0.493	0.38	0.36	0.348	0.179	0.413	0.373	1	0.321	0.263	0.292	0.141	0.274	0.165	0.157
	Catonella sp.	0.554	0.573	0.573	0.6	0.699	0.234	0.41	0.437	0.503	0.131	0.378	0.52	0.515	0.584	0.529	0.376	0.725	0.569	0.462	0.301	0.372	0.326	0.107	0.738	0.581	0.436	0.545	0.531	0.574	0.46	0.529	0.575	0.459	0.338	0.509	0.421	0.564	0.365	0.347	0.317	0.321	1	0.556	0.518	0.444	0.548	0.279	0.447
	Acinetobacter sp.	0.5	0.502	0.541	0.43	0.563	0.341	0.546	0.337	0.443	0.486	0.505	0.575	0.665	0.272	0.498	0.343	0.507	0.476	0.587	0.47	0.436	0.455	0.578	0.441	0.626	0.491	0.501	0.485	0.412	0.359	0.323	0.427	0.421	0.521	0.529	0.398	0.337	0.594	0.362	0.592	0.263	0.556	1	0.625	0.431	0.517	0.253	0.317
	TM7[G-3] sp.	0.45	0.68	0.529	0.496	0.771	0.544	0.557	0.447	0.416	0.242	0.307	0.742	0.558	0.598	0.47	0.457	0.693	0.598	0.575	0.424	0.56	0.401	0.415	0.519	0.415	0.516	0.477	0.562	0.643	0.655	0.603	0.704	0.37	0.641	0.646	0.43	0.531	0.656	0.49	0.408	0.292	0.518	0.625	1	0.392	0.551	0.403	0.714
	Enterobacter cancerogenus	0.534	0.514	0.668	0.643	0.478	0.544	0.564	0.643	0.464	0.562	0.299	0.489	0.419	0.536	0.653	0.392	0.64	0.443	0.584	0.507	0.513	0.409	0.293	0.413	0.115	0.551	0.599	0.497	0.295	0.343	0.392	0.292	0.507	0.034	0.403	0.449	0.452	0.331	0.122	0.499	0.141	0.444	0.431	0.392	1	0.178	0.674	0.317
	Selenomonas dianae	0.541	0.748	0.355	0.529	0.38	0.444	0.406	0.543	0.399	0.452	0.472	0.412	0.538	0.569	0.587	0.569	0.621	0.415	0.521	0.523	0.438	0.61	0.376	0.509	0.598	0.424	0.353	0.426	0.566	0.561	0.578	0.612	0.476	0.551	0.637	0.387	0.515	0.698	0.369	0.45	0.274	0.548	0.517	0.551	0.178	1	0.315	0.562
	Granulicatella elegans	0.634	0.387	0.602	0.403	0.437	0.608	0.571	0.454	0.453	0.488	0.388	0.442	0.495	0.444	0.615	0.462	0.322	0.713	0.503	0.14	0.468	0.499	0.341	0.529	0.362	0.585	0.44	0.577	0.544	0.527	0.442	0.377	0.185	0.328	0.492	0.473	0.403	0.343	0.445	0.516	0.165	0.279	0.253	0.403	0.674	0.315	1	0.193
	Atopobium rimae	0.66	0.633	0.558	0.589	0.546	0.444	0.36	0.571	0.538	0.372	0.528	0.489	0.437	0.588	0.425	0.513	0.67	0.553	0.441	0.196	0.568	0.559	0.173	0.66	0.391	0.555	0.359	0.56	0.365	0.402	0.555	0.718	0.461	0.492	0.458	0.28	0.629	0.559	0.755	0.442	0.157	0.447	0.317	0.714	0.317	0.562	0.193	1
	Clostridiales[F-2][G-2] sp.	0.452	0.478	0.636	0.455	0.442	0.342	0.569	0.5	0.51	0.284	0.26	0.61	0.591	0.279	0.413	0.495	0.328	0.113	0.334	0.482	0.652	0.608	0.386	0.563	0.077	0.395	0.555	0.514	0.398	0.34	0.569	0.585	0.147	0.556	0.528	0.521	0.599	0.527	0.482	0.523	0.159	0.456	0.395	0.511	0.486	0.575	0.243	0.545
	Filifactor alocis	0.484	0.452	0.413	0.558	0.523	0.465	0.48	0.311	0.465	0.234	0.344	0.6	0.541	0.228	0.493	0.506	0.515	0.396	0.468	0.238	0.563	0.554	0.442	0.277	0.33	0.418	0.439	0.543	0.461	0.415	0.454	0.723	0.396	0.728	0.405	0.527	0.39	0.316	0.447	0.688	0.372	0.446	0.466	0.636	0.263	0.558	0.352	0.52
	Bacteroidales[G-2] sp.	0.393	0.362	0.361	0.394	0.198	0.093	0.266	0.604	0.133	0.42	0.426	0.238	0.308	0.529	0.174	0.16	0.306	0.24	0.222	0.307	0.319	0.196	0.407	0.403	0.249	-0.015	0.1	0.205	0.337	0.166	0.128	0.182	0.06	0.214	0.214	0.385	0.333	0.195	0.237	0.063	0.497	0.242	-0.038	0.021	0.185	0.223	0.042	0.258
	Megasphaera micronuciformis	0.256	0.312	0.369	0.036	0.088	0.115	0.239	0.107	0.209	0.244	0.328	0.155	0.261	0.392	0.141	0.113	0.316	0.304	0.059	0.204	0.182	0.107	0.433	0.133	0.241	-0.126	0.224	-0.066	0.047	0.042	0.232	0.01	0.237	0.188	0.023	0.092	-0.047	-0.004	0.084	0.063	0.581	-0.041	0.009	-0.162	0.106	-0.007	0.144	0.054
	Treponema vincentii	0.217	0.542	0.464	0.471	0.565	0.574	0.607	0.29	0.291	0.3	0.199	0.478	0.465	0.449	0.217	0.645	0.38	0.599	0.263	0.295	0.483	0.387	0.271	0.461	0.35	0.24	0.432	0.474	0.189	0.419	0.163	0.362	0.535	0.335	0.283	0.584	0.443	0.459	0.264	0.698	0.152	0.389	0.53	0.451	0.453	0.287	0.245	0.372
	Mogibacterium vescum	0.025	0.284	0.247	0.292	0.142	0.011	0.264	0.357	0.067	0.16	0.276	0.163	0.177	0.368	0.012	0.253	0.227	0.042	0.193	0.43	0.219	0.113	0.402	0.254	0.137	-0.157	-0.032	0.064	0.018	0.064	0.094	0.21	0.056	0.323	0.042	0.194	0.167	-0.063	0.043	0.092	0.734	0.085	0.136	-0.068	0.061	0.035	-0.144	0.101
	Propionibacterium sp.	0.26	0.222	0.352	0.231	0.393	0.243	0.305	0.35	0.258	0.304	0.186	0.278	0.336	-0.056	0.279	0.039	0.182	0.287	0.434	0.068	0.431	0.31	0.333	-0.018	0.285	0.264	0.052	0.386	0.372	0.445	0.417	0.027	0.247	0.372	0.297	0.435	0.366	0.228	0.243	0.293	-0.269	0.163	0.42	0.186	0.134	0.001	0.113	0.238
	Lachnospiraceae[G-2] sp.	0.214	0.343	0.457	0.167	0.301	0.431	0.393	0.386	0.299	0.268	0.394	0.281	0.434	-0.104	0.159	0.027	0.172	0.196	0.269	0.06	0.373	0.363	0.317	-0.198	0.148	0.373	0.127	0.19	0.192	0.367	0.211	0.074	0.413	0.215	0.318	0.105	0.151	0.357	0.136	0.38	-0.054	-0.224	0.455	0.341	0.288	0.026	0.271	0.112
	TM7[G-5] sp.	0.107	0.037	0.192	0.053	-0.098	0.195	0.093	0.223	0.096	0.176	0.101	0.012	-0.088	0.126	0.009	0.059	-0.094	-0.117	-0.071	0.061	0.121	-0.028	0.231	0.03	-0.084	-0.27	0.15	0.078	0.112	-0.06	-0.171	-0.038	-0.063	0.206	-0.051	-0.039	-0.088	-0.102	0.158	-0.013	0.573	-0.168	-0.214	-0.255	-0.039	-0.038	-0.134	-0.276
	Alloprevotella tannerae	0.262	0.236	0.303	0.178	0.4	0.193	0.481	0.374	0.25	0.136	0.337	0.115	0.226	0.037	0.23	0.22	-0.012	0.235	0.294	0.131	0.385	0.217	0.247	0.23	0.114	0.284	0.069	0.316	0.078	0.389	-0.009	0.179	0.195	0.248	0.357	0.378	0.434	0.384	0.318	0.375	-0.108	0.184	0.408	0.151	0.243	-0.2	0.106	-0.186
	Staphylococcus warneri	0.146	0.254	0.249	0.069	0.457	0.258	0.413	0.253	0.44	0.235	0.426	0.091	0.281	0.124	0.19	-0.104	0.051	0.238	0.213	0.066	0.289	0.145	0.217	-0.171	0.151	0.202	0.103	0.214	0.224	0.326	0.051	0.075	0.374	0.292	0.275	0.378	0.397	0.332	0.168	0.31	-0.153	0.083	0.366	0.254	0.253	-0.105	0.224	0.027
	Alloprevotella sp.	-0.003	-0.02	0.099	-0.067	-0.07	0.056	0.02	0.033	-0.097	-0.05	-0.073	-0.037	-0.178	-0.044	-0.074	0.029	0.016	-0.089	-0.163	0.008	0.073	-0.062	0.096	0.034	0.064	0.014	0.066	-0.215	-0.126	0.026	-0.231	-0.08	-0.128	0.162	-0.292	-0.193	-0.224	-0.195	-0.138	-0.119	0.48	-0.105	-0.071	-0.262	-0.228	-0.068	-0.044	-0.194
	Corynebacterium diphtheriae	0.197	0.144	0.195	0.217	0.292	0.348	0.318	0.229	0.144	0.314	0.243	0.234	0.238	0.028	0.118	0.06	0.06	0.208	0.195	0.085	0.311	0.242	0.337	-0.155	0.112	0.441	0.099	0.165	0.211	0.345	0.112	0.008	0.26	0.305	0.387	0.1	0.334	0.25	0.376	0.396	-0.18	0.133	0.469	0.165	0.094	-0.046	0.073	-0.034
	Veillonellaceae[G-1] sp.	0.15	-0.004	0.182	0.015	-0.007	0.156	0.123	-0.065	-0.056	0.078	-0.066	0.013	0.036	-0.083	-0.235	0.095	0.092	-0.196	-0.069	0.125	0.082	-0.179	0.36	-0.051	-0.057	-0.234	0.098	-0.171	-0.043	0.028	-0.1	-0.054	-0.093	0.093	-0.162	-0.098	-0.269	-0.138	-0.107	-0.06	0.408	-0.249	-0.054	-0.24	-0.156	-0.054	-0.06	-0.309
	Mycoplasma salivarium	0.125	-0.051	0.111	-0.004	-0.201	-0.098	-0.136	0.125	-0.006	-0.018	0.21	-0.154	-0.178	-0.038	0.021	0.071	-0.086	-0.073	-0.123	0.068	-0.084	-0.265	0.134	-0.118	0.097	-0.169	-0.049	-0.154	-0.19	-0.208	-0.129	-0.135	-0.265	-0.001	-0.155	-0.2	-0.241	-0.088	0.019	-0.273	0.504	-0.195	-0.158	-0.478	-0.119	-0.338	-0.301	-0.167
	Mitsuokella sp.	0.284	0.515	0.015	0.329	0.147	0.168	0.049	0.266	0.212	0.116	0.176	0.373	0.266	0.294	0.48	0.345	0.278	0.159	0.332	0.328	0.251	0.324	0.202	0.129	-0.071	0.259	0.267	0.305	0.223	-0.163	0.411	0.203	0.102	0.216	0.382	0.215	0.348	0.184	0.174	0.142	-0.08	0.324	0.125	0.117	0.168	0.543	-0.042	0.358
	Prevotella maculosa	0.147	0.124	0.198	0.289	0.191	0.319	0.009	0.102	0.022	0.21	0.248	0.057	0.232	-0.008	0.183	0.039	0.274	0.071	0.145	0.088	-0.064	0.307	-0.29	0.26	0.37	0.238	0.055	0.032	0.231	0.123	0.268	0.232	0.203	-0.097	0.133	-0.049	0.077	0.267	0.197	0.136	-0.156	0.167	-0.078	0.225	0.422	0.221	0.405	0.123
	Prevotella veroralis	0.232	-0.104	0.054	-0.202	-0.108	0.046	0.126	-0.024	0.133	0.188	0.031	-0.101	-0.3	0.164	-0.275	0.052	-0.012	0.027	-0.02	0.036	0.021	-0.03	0.296	-0.089	0.237	-0.288	0.059	-0.176	-0.058	-0.164	-0.19	-0.163	-0.137	-0.004	-0.187	0.021	-0.174	-0.008	-0.135	-0.253	0.521	-0.192	-0.35	-0.289	-0.239	-0.168	0.04	-0.297
	Olsenella sp.	0.104	0.046	-0.123	-0.187	-0.258	0.022	-0.087	-0.156	0.135	-0.175	-0.273	0.237	-0.308	0.037	-0.193	-0.02	-0.266	-0.016	0.052	-0.26	0.041	-0.146	0.065	-0.026	0.088	-0.383	0.058	-0.057	-0.146	-0.206	-0.245	-0.142	-0.118	0.123	-0.496	-0.39	-0.398	-0.244	-0.213	-0.239	0.276	-0.149	-0.175	-0.33	-0.368	-0.154	-0.069	-0.388
	Prevotella enoeca	-0.015	-0.269	-0.034	-0.285	-0.114	-0.047	-0.02	-0.025	-0.172	0.174	0.072	-0.188	-0.226	-0.349	-0.344	-0.292	-0.238	-0.321	-0.082	0.023	-0.117	-0.144	-0.024	-0.26	0.285	-0.238	-0.217	-0.116	0.027	-0.211	-0.085	-0.175	-0.057	-0.296	-0.417	-0.325	-0.271	-0.229	-0.154	-0.16	-0.134	-0.314	-0.125	-0.166	-0.047	-0.428	-0.056	-0.205
	Dialister sp.	0.063	-0.182	0.035	-0.215	-0.185	0.001	-0.199	0.003	-0.164	-0.103	-0.105	-0.199	-0.258	0.078	-0.335	-0.252	-0.225	-0.225	-0.116	-0.028	0.042	0.006	0.272	-0.262	0.147	-0.52	-0.011	-0.134	-0.253	-0.26	-0.069	-0.141	-0.231	-0.151	-0.32	-0.208	-0.224	-0.31	-0.143	-0.029	0.338	-0.288	-0.177	-0.348	-0.017	-0.148	-0.23	-0.131
	Peptostreptococcus stomatis	-0.046	0.272	-0.332	0.208	-0.174	-0.03	-0.093	0.023	0.124	-0.033	0.089	0.13	-0.047	0.038	0.072	0.323	0.084	0.187	0.209	0.147	-0.178	-0.009	0.06	0.089	0.085	0.31	-0.066	-0.01	0.026	-0.149	0.291	-0.063	-0.012	-0.259	0.092	0.11	-0.01	-0.029	-0.239	-0.003	-0.237	0.227	0.11	-0.179	-0.004	0.029	-0.138	0.422
	Streptococcus constellatus	-0.127	-0.234	-0.201	-0.303	-0.093	-0.064	-0.242	-0.171	-0.261	-0.022	0.033	-0.279	-0.282	-0.161	-0.381	-0.198	-0.234	-0.25	-0.323	-0.113	-0.358	-0.176	-0.15	0.018	0.027	-0.23	-0.057	-0.379	-0.185	-0.263	-0.299	-0.123	-0.146	-0.387	-0.51	-0.486	-0.454	-0.297	-0.277	-0.363	0.177	-0.194	-0.406	-0.417	-0.15	-0.237	-0.128	-0.352
	Eubacterium[11][G-3] brachy	-0.142	-0.301	-0.132	-0.308	-0.028	-0.063	-0.239	-0.219	-0.124	0.064	-0.061	-0.378	-0.311	-0.24	-0.358	-0.174	-0.228	-0.281	-0.159	-0.09	-0.346	-0.181	-0.097	-0.098	0.247	-0.345	-0.172	-0.181	-0.077	-0.383	-0.255	-0.194	-0.072	-0.255	-0.576	-0.365	-0.412	-0.32	-0.253	-0.416	0.165	-0.229	-0.383	-0.466	-0.109	-0.32	-0.153	-0.441
	Atopobium parvulum	-0.371	-0.14	-0.325	-0.107	-0.209	-0.029	-0.178	-0.09	-0.244	0.06	0.158	-0.237	-0.208	-0.073	-0.146	-0.124	-0.041	-0.016	-0.213	0.099	-0.406	-0.153	-0.054	-0.076	-0.061	-0.23	-0.15	-0.162	-0.216	-0.056	-0.093	-0.12	-0.324	-0.268	-0.194	0.073	-0.126	-0.366	-0.243	-0.126	0.308	-0.04	-0.324	-0.232	-0.235	-0.225	-0.152	-0.288
	Aggregatibacter aphrophilus	-0.206	0.088	-0.233	0.153	-0.118	-0.103	0.103	-0.344	0.034	-0.19	0.157	-0.083	-0.181	0.103	0.064	0.33	-0.114	0.034	-0.018	-0.2	-0.473	-0.49	-0.124	-0.042	-0.035	-0.001	0.135	-0.236	-0.216	-0.013	-0.2	-0.045	0.002	-0.063	-0.037	-0.066	-0.125	-0.165	0.114	-0.197	0.478	-0.062	0.023	0.012	-0.497	0.073	0.065	-0.161
	Treponema sp.	-0.071	-0.263	-0.064	-0.34	-0.104	-0.08	-0.293	-0.178	-0.233	0.004	-0.12	-0.191	-0.394	-0.165	-0.31	-0.212	-0.224	-0.186	-0.267	-0.018	-0.412	-0.321	-0.245	-0.01	-0.029	-0.349	-0.196	-0.259	-0.215	-0.391	-0.356	-0.172	-0.03	-0.373	-0.43	-0.429	-0.427	-0.314	-0.247	-0.419	0.175	-0.12	-0.514	-0.284	-0.069	-0.192	-0.041	-0.464
	Eubacterium[11][G-1] infirmum	0.036	-0.335	-0.185	-0.172	-0.026	0.041	-0.128	-0.22	-0.309	-0.059	-0.113	-0.183	-0.25	-0.266	-0.283	-0.282	-0.158	-0.242	-0.244	0.17	-0.139	0.061	-0.16	-0.033	-0.13	-0.439	0.125	-0.346	0.012	-0.298	-0.16	-0.212	-0.289	-0.388	-0.46	-0.165	-0.27	-0.251	-0.351	-0.288	0.194	-0.044	-0.428	-0.322	-0.245	-0.159	-0.018	-0.53
	Anaeroglobus geminatus	-0.027	-0.374	-0.268	-0.198	-0.09	-0.061	-0.313	-0.126	-0.227	-0.06	-0.158	-0.277	-0.318	-0.324	-0.382	-0.266	-0.169	-0.114	-0.33	-0.087	-0.301	-0.084	-0.184	-0.065	-0.024	-0.23	0.007	-0.469	-0.188	-0.14	-0.341	-0.295	-0.266	-0.423	-0.558	-0.463	-0.414	-0.304	-0.336	-0.402	0.166	-0.117	-0.436	-0.409	-0.218	-0.248	-0.047	-0.488
	Parvimonas micra	-0.168	-0.226	-0.143	-0.282	-0.225	-0.117	-0.223	-0.229	-0.324	0.094	-0.08	-0.301	-0.335	-0.097	-0.279	-0.169	-0.305	-0.135	-0.211	0.04	-0.36	-0.227	-0.251	0.045	0.062	-0.373	-0.051	-0.346	-0.299	-0.3	-0.303	-0.128	-0.227	-0.418	-0.583	-0.221	-0.381	-0.183	-0.311	-0.405	0.267	-0.186	-0.479	-0.357	-0.077	-0.293	-0.069	-0.434
	Streptococcus intermedius	0.403	0.246	0.146	0.301	0.056	-0.167	-0.074	0.155	0.012	-0.073	-0.125	0.26	0.217	0.123	0.249	0.05	0.277	-0.044	0.296	0.285	0.323	0.254	-0.05	0.109	-0.151	0.124	0.054	0.361	-0.014	0.107	0.039	0.018	0.001	0.23	0.26	0.245	0.259	0.158	0.018	0.062	-0.326	0.3	0.031	0.005	0.069	0.241	0.128	0.399
	Haemophilus influenzae	0.205	0.116	0.215	0.25	0.177	0.117	0.048	0.056	0.006	-0.004	-0.236	0.265	0.169	0.09	0.157	0.135	0.302	-0.017	0.197	0.4	0.514	0.176	0.02	0.115	-0.076	0.028	0.18	0.346	0.127	0.152	-0.051	0.25	-0.066	0.202	0.422	0.293	0.358	0.295	-0.059	0.458	-0.292	0.356	0.473	0.281	0.189	0.423	-0.004	0.358
*	Prevotella nigrescens	-0.311	-0.31	-0.59	-0.262	-0.419	-0.344	-0.293	-0.182	-0.186	-0.395	-0.19	-0.015	-0.107	-0.341	-0.399	-0.159	-0.469	-0.063	-0.271	-0.27	-0.352	-0.409	-0.049	-0.613	-0.22	-0.326	-0.022	-0.276	-0.558	-0.453	-0.423	-0.523	-0.316	-0.298	-0.222	-0.418	-0.352	-0.288	-0.38	-0.397	-0.068	-0.303	-0.045	-0.46	-0.455	-0.491	-0.177	-0.339
	Veillonella rogosae	0.245	0.107	-0.16	-0.105	-0.116	-0.264	-0.22	0.041	-0.163	-0.054	0.252	-0.121	0.148	-0.066	0.106	-0.052	-0.124	-0.112	0.045	-0.264	-0.211	0.011	-0.378	-0.117	-0.023	-0.074	-0.171	0.076	0.051	-0.092	0.109	-0.216	0.18	-0.359	0.036	-0.007	0.097	-0.006	-0.085	-0.188	-0.599	0.079	-0.079	0.066	-0.053	-0.004	0.048	0.186
	Selenomonas flueggei	-0.272	-0.388	-0.166	-0.505	-0.27	-0.07	-0.173	-0.344	-0.25	-0.104	-0.102	-0.353	-0.382	-0.384	-0.475	-0.376	-0.379	-0.317	-0.278	-0.265	-0.383	-0.456	-0.141	-0.335	0.144	-0.243	-0.261	-0.412	-0.338	-0.245	-0.334	-0.327	-0.158	-0.443	-0.546	-0.507	-0.31	-0.292	-0.2	-0.324	-0.046	-0.401	-0.311	-0.349	-0.161	-0.52	-0.2	-0.489
	Fusobacterium nucleatum subsp. nucleatum	-0.011	-0.06	0.226	0.197	0.24	0.244	0.173	-0.152	0.202	-0.319	-0.307	0.132	0.13	0.07	0.121	0.078	-0.106	-0.084	0.067	-0.074	0.316	0.012	0.216	0.13	-0.125	0.213	0.247	0.046	0.023	0.253	-0.215	0.253	0.216	0.384	0.322	0.263	0.118	0.345	0.018	0.254	0.18	-0.011	0.339	0.328	0.223	0.281	0.02	0.244
	Oribacterium sp.	-0.083	0.112	-0.444	-0.034	-0.448	-0.177	-0.36	-0.233	-0.25	-0.261	-0.288	-0.119	-0.415	-0.313	-0.296	-0.026	-0.104	-0.232	-0.122	-0.083	-0.295	-0.314	0.031	-0.258	-0.234	-0.204	-0.202	-0.004	-0.192	-0.262	-0.166	-0.352	-0.242	-0.164	-0.336	-0.373	-0.346	-0.316	-0.19	-0.344	-0.174	-0.144	-0.061	-0.337	-0.352	-0.216	-0.403	-0.186
*	Stomatobaculum longum	-0.172	-0.067	-0.285	-0.366	-0.359	-0.294	-0.473	-0.024	-0.397	0.045	0.208	-0.256	-0.131	-0.324	-0.273	-0.344	-0.102	-0.171	-0.123	0.1	-0.418	-0.218	-0.3	-0.217	0.004	-0.34	-0.572	-0.202	-0.251	-0.378	-0.133	-0.551	-0.378	-0.425	-0.277	-0.314	-0.31	-0.365	-0.244	-0.322	-0.247	-0.195	-0.307	-0.47	-0.16	-0.485	-0.189	-0.217
	Streptococcus vestibularis	0.174	-0.029	-0.215	-0.239	-0.4	-0.402	-0.205	-0.173	-0.172	-0.115	0.102	-0.138	-0.083	-0.133	0.093	-0.116	-0.178	-0.213	-0.14	-0.349	-0.246	-0.072	-0.42	-0.274	-0.071	-0.165	-0.287	0.006	-0.038	-0.195	-0.097	-0.46	-0.02	-0.29	-0.238	-0.045	-0.087	-0.081	-0.185	-0.455	-0.449	-0.054	-0.186	-0.202	-0.136	-0.287	-0.159	-0.05
	Lachnoanaerobaculum orale	-0.322	-0.087	-0.329	-0.191	-0.152	-0.074	-0.138	-0.196	-0.09	-0.145	0.225	-0.164	0.02	-0.26	-0.046	-0.095	-0.09	0.032	-0.055	-0.379	-0.507	-0.276	-0.247	-0.217	0.014	0.206	-0.152	-0.067	-0.091	-0.06	0.01	-0.121	0.084	-0.153	0.125	-0.192	-0.18	-0.082	0.079	-0.156	-0.332	-0.034	0.122	-0.093	-0.147	-0.057	-0.061	0.006
*	Parvimonas sp.	-0.611	-0.417	-0.333	-0.125	-0.14	-0.111	-0.33	-0.445	-0.405	-0.214	-0.219	-0.286	-0.273	-0.017	-0.314	0.103	-0.154	-0.163	-0.235	-0.04	-0.505	-0.318	-0.088	-0.034	-0.213	-0.241	-0.135	-0.484	-0.245	-0.398	-0.222	-0.085	-0.388	-0.309	-0.218	-0.209	-0.342	-0.393	-0.277	-0.294	0.456	-0.223	-0.38	-0.191	-0.421	-0.323	-0.249	-0.31
	Neisseria lactamica	-0.169	-0.355	-0.093	-0.221	0.048	0.022	-0.048	-0.201	-0.138	0.125	-0.342	-0.075	-0.212	-0.419	-0.153	-0.343	-0.156	-0.12	-0.073	-0.154	0.206	0.106	-0.071	-0.17	0.004	0.129	-0.341	-0.097	-0.01	0.071	-0.134	0.005	-0.055	-0.268	0.035	-0.063	-0.13	0.038	-0.157	0.253	-0.498	-0.159	0.064	0.101	0.389	-0.14	-0.033	-0.001
	Peptococcus sp.	-0.547	-0.492	-0.532	-0.526	-0.566	-0.123	-0.398	-0.516	-0.332	-0.407	-0.163	-0.498	-0.556	-0.551	-0.528	-0.285	-0.498	-0.32	-0.49	-0.571	-0.75	-0.693	-0.228	-0.462	-0.138	-0.045	-0.261	-0.561	-0.523	-0.263	-0.415	-0.447	-0.311	-0.402	-0.426	-0.517	-0.372	-0.515	-0.287	-0.394	-0.075	-0.477	-0.411	-0.396	-0.363	-0.379	-0.325	-0.54
	Prevotella salivae	-0.541	-0.488	-0.468	-0.677	-0.578	-0.317	-0.387	-0.478	-0.475	-0.376	-0.152	-0.65	-0.492	-0.732	-0.522	-0.492	-0.507	-0.388	-0.507	-0.231	-0.616	-0.524	-0.466	-0.527	-0.138	-0.351	-0.473	-0.475	-0.596	-0.567	-0.296	-0.561	-0.386	-0.612	-0.562	-0.596	-0.613	-0.407	-0.555	-0.592	-0.315	-0.548	-0.498	-0.571	-0.386	-0.506	-0.469	-0.542
	Solobacterium moorei	-0.405	-0.547	-0.603	-0.572	-0.562	-0.356	-0.422	-0.573	-0.568	-0.404	-0.155	-0.601	-0.585	-0.606	-0.616	-0.422	-0.523	-0.303	-0.493	-0.183	-0.617	-0.398	-0.667	-0.533	-0.247	-0.424	-0.528	-0.427	-0.469	-0.535	-0.303	-0.548	-0.493	-0.593	-0.571	-0.543	-0.529	-0.453	-0.509	-0.59	-0.321	-0.423	-0.639	-0.624	-0.397	-0.675	-0.277	-0.57
	Leptotrichia goodfellowii	-0.302	-0.403	-0.589	-0.459	-0.429	-0.429	-0.7	-0.55	-0.353	-0.34	-0.241	-0.541	-0.507	-0.491	-0.348	-0.267	-0.339	-0.282	-0.317	-0.303	-0.751	-0.425	-0.556	-0.3	-0.337	-0.357	-0.335	-0.532	-0.447	-0.521	-0.317	-0.527	-0.302	-0.693	-0.351	-0.483	-0.537	-0.511	-0.428	-0.365	-0.262	-0.252	-0.6	-0.572	-0.394	-0.409	-0.178	-0.368
	Leptotrichia wadei	-0.134	-0.437	-0.463	-0.538	-0.567	-0.668	-0.47	-0.315	-0.54	-0.388	-0.381	-0.379	-0.487	-0.446	-0.48	-0.592	-0.517	-0.544	-0.503	-0.413	-0.388	-0.451	-0.436	-0.401	-0.487	-0.537	-0.543	-0.314	-0.474	-0.555	-0.648	-0.689	-0.321	-0.553	-0.656	-0.417	-0.455	-0.327	-0.507	-0.601	-0.482	-0.472	-0.5	-0.389	-0.257	-0.564	-0.375	-0.464
	Leptotrichia shahii	-0.134	-0.44	-0.523	-0.651	-0.546	-0.675	-0.509	-0.389	-0.555	-0.427	-0.453	-0.412	-0.542	-0.517	-0.471	-0.645	-0.553	-0.47	-0.58	-0.367	-0.375	-0.42	-0.521	-0.422	-0.508	-0.575	-0.533	-0.351	-0.455	-0.573	-0.645	-0.704	-0.303	-0.6	-0.646	-0.444	-0.434	-0.362	-0.568	-0.625	-0.602	-0.398	-0.465	-0.38	-0.194	-0.508	-0.376	-0.377
	Prevotella saccharolytica	-0.337	-0.294	-0.433	-0.38	-0.514	-0.266	-0.547	-0.492	-0.369	-0.549	-0.722	-0.246	-0.369	-0.363	-0.401	-0.181	-0.48	-0.419	-0.562	-0.174	-0.096	-0.433	-0.322	-0.45	-0.398	-0.458	-0.237	-0.252	-0.389	-0.387	-0.321	-0.299	-0.392	-0.129	-0.17	-0.33	-0.396	-0.343	-0.58	-0.337	-0.275	-0.089	-0.15	-0.34	-0.279	-0.16	-0.407	-0.264
	Eikenella corrodens	-0.689	-0.467	-0.462	-0.252	-0.272	-0.422	-0.105	-0.317	-0.376	-0.269	-0.078	-0.372	-0.288	-0.017	-0.256	-0.327	-0.478	-0.263	-0.274	-0.335	-0.451	-0.343	-0.047	-0.205	-0.397	-0.226	-0.29	-0.533	-0.223	-0.23	-0.327	-0.229	-0.351	-0.147	-0.122	-0.035	-0.315	-0.309	-0.353	-0.143	0.252	-0.228	-0.105	-0.186	-0.393	-0.28	-0.418	-0.337
	Treponema socranskii	-0.518	-0.595	-0.448	-0.427	-0.515	-0.434	-0.654	-0.506	-0.547	-0.533	-0.649	-0.441	-0.645	-0.584	-0.652	-0.454	-0.477	-0.536	-0.733	-0.383	-0.493	-0.517	-0.436	-0.581	-0.539	-0.549	-0.393	-0.635	-0.602	-0.454	-0.46	-0.535	-0.605	-0.478	-0.643	-0.612	-0.535	-0.593	-0.698	-0.527	-0.223	-0.574	-0.574	-0.57	-0.483	-0.474	-0.562	-0.452
	Prevotella oris	-0.457	-0.625	-0.424	-0.524	-0.571	-0.523	-0.769	-0.633	-0.563	-0.487	-0.638	-0.57	-0.596	-0.491	-0.612	-0.446	-0.464	-0.542	-0.621	-0.396	-0.52	-0.527	-0.551	-0.558	-0.559	-0.631	-0.427	-0.629	-0.532	-0.557	-0.459	-0.586	-0.585	-0.638	-0.707	-0.651	-0.658	-0.597	-0.675	-0.531	-0.247	-0.617	-0.555	-0.587	-0.428	-0.439	-0.528	-0.395
	Selenomonas sp.	-0.727	-0.696	-0.738	-0.493	-0.599	-0.44	-0.642	-0.744	-0.447	-0.662	-0.605	-0.573	-0.772	-0.624	-0.714	-0.339	-0.696	-0.581	-0.677	-0.615	-0.696	-0.785	-0.419	-0.568	-0.589	-0.487	-0.379	-0.684	-0.735	-0.507	-0.712	-0.587	-0.349	-0.612	-0.497	-0.611	-0.598	-0.521	-0.588	-0.452	-0.144	-0.492	-0.526	-0.53	-0.533	-0.501	-0.554	-0.534
	Stomatobaculum sp.	-0.348	-0.509	-0.555	-0.56	-0.449	-0.467	-0.507	-0.52	-0.504	-0.408	-0.434	-0.6	-0.404	-0.46	-0.316	-0.491	-0.561	-0.402	-0.462	-0.66	-0.613	-0.529	-0.62	-0.415	-0.366	-0.226	-0.29	-0.391	-0.347	-0.356	-0.423	-0.479	-0.212	-0.479	-0.26	-0.391	-0.415	-0.237	-0.31	-0.501	-0.562	-0.264	-0.307	-0.222	-0.38	-0.19	-0.245	-0.395
	Campylobacter concisus	-0.348	-0.623	-0.615	-0.747	-0.666	-0.658	-0.667	-0.514	-0.655	-0.513	-0.564	-0.757	-0.678	-0.7	-0.518	-0.72	-0.54	-0.586	-0.629	-0.552	-0.545	-0.432	-0.669	-0.558	-0.522	-0.621	-0.63	-0.502	-0.663	-0.626	-0.585	-0.769	-0.489	-0.804	-0.57	-0.6	-0.546	-0.463	-0.681	-0.652	-0.79	-0.444	-0.563	-0.545	-0.324	-0.638	-0.527	-0.356
	Prevotella melaninogenica	-0.691	-0.57	-0.646	-0.508	-0.486	-0.504	-0.471	-0.627	-0.42	-0.698	-0.52	-0.472	-0.571	-0.541	-0.601	-0.429	-0.694	-0.504	-0.479	-0.531	-0.55	-0.644	-0.443	-0.562	-0.586	-0.154	-0.269	-0.615	-0.487	-0.393	-0.4	-0.302	-0.271	-0.341	-0.34	-0.618	-0.365	-0.456	-0.486	-0.317	-0.325	-0.588	-0.167	-0.299	-0.441	-0.389	-0.499	-0.442
	Prevotella oulorum	-0.733	-0.733	-0.765	-0.761	-0.827	-0.557	-0.735	-0.839	-0.631	-0.719	-0.62	-0.729	-0.818	-0.891	-0.814	-0.561	-0.773	-0.679	-0.735	-0.721	-0.751	-0.782	-0.504	-0.743	-0.518	-0.558	-0.595	-0.706	-0.785	-0.476	-0.674	-0.668	-0.522	-0.631	-0.58	-0.682	-0.76	-0.672	-0.629	-0.604	-0.391	-0.693	-0.609	-0.653	-0.626	-0.652	-0.631	-0.725
	Community candidate 1 species
	Community candidate 2 species
	Triplet community candidate 1 species
	Triplet community candidate 2 species
[truncated: 57 more columns]
