# Supplementary material for: Inter-Individual Differences in the Oral Bacteriome Are Greater than Intra-Day Fluctuations in Individuals
Source: PLoS One. 2015 Jun 29;10(6):e0131607. doi: 10.1371/journal.pone.0131607 (PMC4487993; doi:10.1371/journal.pone.0131607)
Supplement: S1 Table — (XLSX) [file pone.0131607.s008.xlsx]

## Sheet: SI Table S1
	Supporting Information Table S1. Number of reads remained after each step of pre-processing data analysis.
	Subject	Tooth type	Time	Day		DNA concentration (ng/µl)	Total DNA amount (ng)	Dental comment on plaque amount		Number of raw reads			Number of reads remained after low-quality tail trimming			Number of reads assembled and discarded after paired-end read assembly				Number of reads remained after N nucleotide-containing reads		Number of reads remained after length filtering (302±10 bp)		Number of reads remained after removal of 16S rRNA primers (both forward and reverse ones)		Percentage of reads that passed through pre-processing analysis
										Read 1	Read 2		Read 1	Read 2		Assembled	Not-assembled read 1	Not-assembled read 2
	Person 1	Incisor (#25)	11:00 (Fn)	Day1		7.2	349.2			64128	64128		64128	64128		61533	2595	2595		61533		60971		60717		0.94681
				Day2		4.4	213.4	Little		48015	48015		48015	48015		47276	739	739		47276		47218		46997		0.978798
				Day3		3.6	174.6	Moderate		44578	44578		44578	44578		43928	650	650		43928		43891		43681		0.979878
			16:00 (Ev)	Day1		3.1	150.4	Little		46744	46744		46744	46744		46023	721	721		46023		45961		45745		0.978628
				Day2		1.7	82.5	Little		44280	44280		44280	44280		27065	17215	17215		27065		2067		2062		0.0465673
				Day3		2.3	108.1	Little		45714	45714		45714	45714		44942	772	772		44942		44851		44648		0.976681
			21:00 (Ni)	Day1		4.5	218.3	Moderate		46471	46471		46471	46471		45128	1343	1343		45128		44876		44653		0.960879
				Day2		3.7	179.5	Little		41513	41513		41513	41513		40263	1250	1250		40263		39649		39488		0.95122
				Day3		22.6	1096.1	Little		39594	39594		39594	39594		38618	976	976		38618		38183		38019		0.960221
		Premolar (#28)	11:00 (Fn)	Day1		4.7	228	Little		73193	73193		73193	73193		30030	43163	43163		30030		18048		17948		0.245215
				Day2		9.3	451.1			52507	52507		52507	52507		51156	1351	1351		51156		50789		50552		0.962767
				Day3		7.5	363.8	Little		46547	46547		46547	46547		45437	1110	1110		45437		45311		45108		0.969085
			16:00 (Ev)	Day1		8.2	397.7	Sufficient		44863	44863		44863	44863		44012	851	851		44012		43953		43733		0.974812
				Day2		7	339.5	Little		49041	49041		49041	49041		47766	1275	1275		47766		47337		47147		0.961379
				Day3		3.9	183.3	Little		53401	53401		53401	53401		52391	1010	1010		52391		52296		52045		0.974607
			21:00 (Ni)	Day1		7.5	363.8	Moderate		35723	35723		35723	35723		34620	1103	1103		34620		34554		34403		0.963049
				Day2		3.8	184.3	Very little		42769	42769		42769	42769		42119	650	650		42119		41976		41816		0.977718
				Day3		6.3	305.6	Moderate; old plaque		46105	46105		46105	46105		45189	916	916		45189		45123		44910		0.974081
		Molar (#19)	11:00 (Fn)	Day1		6.8	329.8			55751	55751		55751	55751		53337	2414	2414		53337		53025		52771		0.946548
				Day2		2.9	140.7	Little		54109	54109		54109	54109		49172	4937	4937		49172		47710		47524		0.878301
				Day3		19.3	936.1	Very little		36151	36151		36151	36151		35338	813	813		35338		35047		34842		0.963791
			16:00 (Ev)	Day1		3.7	179.5			53588	53588		53588	53588		52673	915	915		52673		52603		52348		0.97686
				Day2		2.9	140.7	Little		49315	49315		49315	49315		47751	1564	1564		47751		46838		46625		0.945453
				Day3		3.7	173.9	Little		51707	51707		51707	51707		50453	1254	1254		50453		50388		50125		0.969405
			21:00 (Ni)	Day1		3.4	164.9	Little		25697	25697		25697	25697		25227	470	470		25227		25108		25003		0.972993
				Day2		2.6	126.1	Very little		48926	48926		48926	48926		47987	939	939		47987		47862		47651		0.97394
				Day3		3.2	155.2	Moderate		49028	49028		49028	49028		47794	1234	1234		47794		47737		47508		0.968997
	Person 2	Incisor (#25)	11:00 (Fn)	Day1		5.9	286.2	Little		42705	42705		42705	42705		37815	4890	4890		37815		36837		36678		0.858869
				Day2		6.6	320.1			50009	50009		50009	50009		49133	876	876		49133		49096		48868		0.977184
				Day3		9.3	451.1	Sufficient		47892	47892		47892	47892		47345	547	547		47345		47279		47044		0.982293
			16:00 (Ev)	Day1		2	97	Little		29329	29329		29329	29329		25943	3386	3386		25943		25037		24922		0.849739
				Day2		11	533.5	Little		53147	53147		53147	53147		52190	957	957		52190		52054		51792		0.974505
				Day3		5.8	281.3	Moderate		49387	49387		49387	49387		48587	800	800		48587		48533		48287		0.977727
			21:00 (Ni)	Day1		2	97	Little		51191	51191		51191	51191		47601	3590	3590		47601		46089		45901		0.896662
				Day2		4.7	228			49971	49971		49971	49971		48965	1006	1006		48965		48876		48654		0.973645
				Day3		12.1	586.9	Moderate		47877	47877		47877	47877		45198	2679	2679		45198		43590		43378		0.90603
		Premolar (#28)	11:00 (Fn)	Day1		4.6	223.1	Little		46109	46109		46109	46109		45218	891	891		45218		45084		44879		0.973324
				Day2		7.9	383.2	Little		62609	62609		62609	62609		61691	918	918		61691		61605		61303		0.97914
				Day3		11.1	538.4	Moderate		51864	51864		51864	51864		51068	796	796		51068		51032		50773		0.978964
			16:00 (Ev)	Day1		4.1	198.9	Little		27929	27929		27929	27929		23221	4708	4708		23221		20457		20378		0.729636
				Day2		2.7	131	Little		48589	48589		48589	48589		47495	1094	1094		47495		46956		46749		0.962131
				Day3		4.7	228	Moderate		46792	46792		46792	46792		46237	555	555		46237		46187		45962		0.982262
			21:00 (Ni)	Day1		1.2	58.2	Very little		53664	53664		53664	53664		52437	1227	1227		52437		52374		52151		0.971806
				Day2		4.8	232.8	Little		46404	46404		46404	46404		43802	2602	2602		43802		40904		40740		0.877942
				Day3		5	242.5	Moderate		47920	47920		47920	47920		46783	1137	1137		46783		46447		46247		0.965088
		Molar (#19)	11:00 (Fn)	Day1		2.4	116.4	Little		49816	49816		49816	49816		22936	26880	26880		22936		16540		16467		0.330556
				Day2		1.8	87.3	Very little		31263	31263		31263	31263		20743	10520	10520		20743		9076		9026		0.288712
				Day3		7.4	358.9	Little		57329	57329		57329	57329		56504	825	825		56504		56434		56151		0.979452
			16:00 (Ev)	Day1		1.4	67.9	Little		45317	45317		45317	45317		32902	12415	12415		32902		27878		27744		0.612221
				Day2		4.9	237.7	Little		50611	50611		50611	50611		49304	1307	1307		49304		48724		48498		0.95825
				Day3		8.3	402.6	Moderate		57319	57319		57319	57319		56319	1000	1000		56319		56258		55988		0.976779
			21:00 (Ni)	Day1		4.1	198.9	Very little		64992	64992		64992	64992		63404	1588	1588		63404		62426		62153		0.956318
				Day2		5.6	271.6	Very little		44013	44013		44013	44013		43277	736	736		43277		43213		43001		0.977007
				Day3		1.7	82.5	Little		47014	47014		47014	47014		46128	886	886		46128		45890		45685		0.971732
	Person 3	Incisor (#25)	11:00 (Fn)	Day1		3.1	150.4	Little		42983	42983		42983	42983		19729	23254	23254		19729		3881		3867		0.0899658
				Day2		4.1	198.9	Little		49805	49805		49805	49805		48290	1515	1515		48290		47467		47295		0.949603
				Day3		4.3	208.6	Very little		43757	43757		43757	43757		39447	4310	4310		39447		38592		38435		0.878374
			16:00 (Ev)	Day1		0.8	38.8	Very little		41788	41788		41788	41788		21038	20750	20750		21038		7460		7422		0.177611
				Day2		1.9	92.2	Very little		47154	47154		47154	47154		45719	1435	1435		45719		45176		45008		0.95449
				Day3		0.9	42.3	Very little		52144	52144		52144	52144		50050	2094	2094		50050		49590		49383		0.94705
			21:00 (Ni)	Day1		3	145.5	Little		30426	30426		30426	30426		28481	1945	1945		28481		25717		25605		0.84155
				Day2		1.8	87.3	Very little		46257	46257		46257	46257		45171	1086	1086		45171		44964		44744		0.967291
				Day3		3	141	Very little		37462	37462		37462	37462		19244	18218	18218		19244		6409		6387		0.170493
		Premolar (#28)	11:00 (Fn)	Day1		2.3	111.6	Very little		85040	85040		85040	85040		46086	38954	38954		46086		37878		37704		0.443368
				Day2		3.5	169.8	Very little		47969	47969		47969	47969		43918	4051	4051		43918		39165		38997		0.812963
				Day3		14.9	722.7	Little		47445	47445		47445	47445		45375	2070	2070		45375		44808		44615		0.940352
			16:00 (Ev)	Day1		3.2	155.2	Very little		46570	46570		46570	46570		43436	3134	3134		43436		40182		40028		0.859523
				Day2		2.9	140.7	Little		48913	48913		48913	48913		48217	696	696		48217		48162		47930		0.979903
				Day3		1.1	51.7	Little		52949	52949		52949	52949		50350	2599	2599		50350		47923		47680		0.900489
			21:00 (Ni)	Day1		2.7	131	Very little		38040	38040		38040	38040		24141	13899	13899		24141		10982		10920		0.287066
				Day2		4.4	213.4	Very little		33357	33357		33357	33357		16176	17181	17181		16176		7658		7629		0.228708
				Day3		3.3	155.1	Moderate		47861	47861		47861	47861		46947	914	914		46947		46862		46655		0.974802
		Molar (#18)	11:00 (Fn)	Day1		8.1	392.9	Little		58919	58919		58919	58919		56243	2676	2676		56243		55897		55638		0.944313
				Day2		6.1	295.9	Little		54658	54658		54658	54658		51570	3088	3088		51570		49978		49748		0.910169
				Day3		13.7	664.5	Little		42995	42995		42995	42995		42393	602	602		42393		42353		42160		0.980579
			16:00 (Ev)	Day1		4.8	232.8			53005	53005		53005	53005		51550	1455	1455		51550		51176		50960		0.961419
				Day2		17	824.5	Very little		49455	49455		49455	49455		48291	1164	1164		48291		48201		47987		0.970316
				Day3		5.7	276.5	Very little		46537	46537		46537	46537		45906	631	631		45906		45828		45624		0.980381
			21:00 (Ni)	Day1		2.6	126.1	Little		45605	45605		45605	45605		41173	4432	4432		41173		38392		38217		0.838
				Day2		6.7	325	Little		58170	58170		58170	58170		56609	1561	1561		56609		56168		55889		0.960787
				Day3		12.9	606.3	Sufficient; may be old plaque		46691	46691		46691	46691		45743	948	948		45743		45658		45451		0.973442
