# Supplementary material for: Inter-Individual Differences in the Oral Bacteriome Are Greater than Intra-Day Fluctuations in Individuals
Source: PLoS One. 2015 Jun 29;10(6):e0131607. doi: 10.1371/journal.pone.0131607 (PMC4487993; doi:10.1371/journal.pone.0131607)
Supplement: S2 Table — (XLSX) [file pone.0131607.s009.xlsx]

## Sheet: SI Table_S2
	Supporting Information Table S2. Correlation analysis for possible periodic increase/decrease of each bacterial species across three sampling days
	Species	Person 1				Person 2				Person 3				Person 1	Person 2	Person 3		All persons	All persons	All persons		All persons
		Incisor	Premolar	Molar		Incisor	Premolar	Molar		Incisor	Premolar	Molar		All teeth	All teeth	All teeth		Incisor	Premolar	Molar		All teeth
	Abiotrophia defectiva	0.4402	-0.6777*	0.4565		-0.1926	-0.1565	0.0418		-0.1704	-0.4576	-0.2679		0.0916	-0.0848	-0.2446		0.0532	-0.2713	0.0372		-0.0484
	Acinetobacter baumannii	0	0	0		0	0	0		0	-0.4330	0		0	0	-0.2402		0	-0.2403	0		-0.1367
	Acinetobacter sp.	0	0	0		0	0	0		0	0	0		0	0	0		0	0	0		0
	Actinobaculum sp.	0	0.0229	0.0686		0.3083	0.0736	0.3341		0.0253	-0.4825	-0.0012		0.0016	0.1677	-0.2383		0.0161	-0.2438	0.0863		-0.0919
	Actinomyces gerencseriae	0.4330	0	0		0	0.1498	0.4991		0.3984	-0.4921	0.0752		0.2402	0.2351	-0.1026		0.1421	0.0123	0.2553		0.1121
	Actinomyces massiliensis	0.1638	0.0847	0.6929*		0.5353	0.1808	-0.3643		0.0367	-0.6615	0.4377		0.1829	0.1797	-0.2361		0.2224	-0.2681	0.1488		-0.0165
	Actinomyces sp.	0.8305**	0.1524	0.6156		0.5189	0.3583	0.0334		-0.5117	-0.2940	0.3722		0.4252*	0.2235	0.0734		0.2520	-0.0592	0.2008		0.1203
	Actinomyces timonensis	0	0	0		0	0	0		0	-0.4330	0		0	0	-0.2402		0	-0.1636	0		-0.0903
	Aggregatibacter aphrophilus	-0.4330	-0.4330	0.3938		-0.2026	0	0.2266		0.5850	0.4653	-0.8107**		0.1144	0.1182	0.2570		0.1384	0.1691	0.2092		0.1556
	Aggregatibacter sp.	-0.0458	0.6382	-0.7737*		0.1923	0.2818	0.2999		-0.2819	0.5372	0.2329		0.0153	0.2294	-0.0463		-0.1132	0.3015	-0.1109		0.0650
	Agrobacterium tumefaciens	0	0	0		0	0	0		0	0	0		0	0	0		0	0	0		0
	Alloprevotella sp.	-0.0961	0.3040	-0.3632		0.2501	-0.1523	-0.5551		0	0.4355	-0.4330		0.0348	-0.2573	0.2396		0.0053	0.2839	-0.2385		0.1299
	Alloprevotella tannerae	0	0	0		0	0.4330	0.4330		0	0	0		0	0.3310	0		0	0.2402	0.1795		0.1716
	Anaerococcus tetradius	0	0	0		0	0	0.4330		0	0	0		0	0.2402	0		0	0	0.2402		0.1369
	Anaeroglobus geminatus	0	0	0		0	0	0		0	0	-0.3695		0	0	-0.2023		0	0	-0.2023		-0.1149
	Atopobium parvulum	0	0	-0.4330		0	0	0		0	0	-0.4927		-0.2402	0	-0.2373		0	0	-0.2938		-0.1561
	Atopobium rimae	0	0	0		0.4330	0	0		0	0	0		0	0.2402	0		0.2402	0	0		0.1369
	Atopobium sp.	0	0	0		0	0	0.4330		0	0	0		0	0.2402	0		0	0	0.2402		0.1369
	Bacteroidales[G-2] sp.	0	0.5525	-0.4621		-0.1153	-0.4793	0		0	0.2853	-0.3590		0.0310	-0.0658	0.1205		-0.0580	0.3127	-0.2480		-0.0002
	Bacteroidetes[G-5] sp.	0	0.4330	0		0	0	0		0	0	0		0.2402	0	0		0	0.2402	0		0.1369
	Bergeyella sp.	-0.5825	-0.2802	0.1925		0.3545	0.1204	0.4010		0.4829	-0.0065	0.0686		-0.2643	0.2181	0.2028		0.0701	-0.0250	0.1533		0.0535
	Campylobacter concisus	0	0.2456	-0.3491		-0.0902	0.4398	0		0.4330	0	0.0533		-0.1406	0.2374	0.0375		-0.0037	0.2406	-0.0130		0.1338
	Campylobacter curvus	0	0	0.4330		0	0.4330	0		0	0.4333	0		0.2402	0.2402	0.2402		0	0.2925	0.2402		0.1663
	Campylobacter gracilis	-0.0072	0.3614	0.1942		-0.3056	0.5377	0.1338		-0.0655	-0.6502	0.0457		0.0786	0.0961	-0.0863		-0.0692	-0.2169	0.0546		-0.0145
	Campylobacter rectus	-0.1870	0.5121	-0.5131		-0.1653	0.1681	0.1097		0.4330	0.4309	-0.6122		0.1849	-0.0026	0.2218		-0.0111	0.3386	-0.0956		0.1332
	Capnocytophaga gingivalis	-0.2821	-0.1862	-0.5912		-0.3927	-0.1466	-0.1882		0.5468	0.3385	0.0911		-0.3293	-0.2323	0.2193		-0.1564	0.1365	-0.1888		-0.0279
	Capnocytophaga granulosa	0.1369	0.7394*	-0.1166		0.0595	0.4290	0.3800		-0.4012	0.4299	-0.2733		0.3120	0.2701	0.0741		0.0558	0.5064*	-0.0889		0.1975
	Capnocytophaga haemolytica	0	0	0.5825		0.2534	0	0.4117		0	0	0		0.3111	0.2671	0		0.1346	0	0.3212		0.1828
	Capnocytophaga leadbetteri	-0.2742	-0.0016	-0.6671*		-0.2764	0.0379	-0.2495		0.0006	0.2768	0.3739		-0.2652	-0.0803	0.0509		-0.0417	0.1113	-0.3176		-0.0375
	Capnocytophaga sp.	-0.3944	-0.3830	-0.3852		-0.5251	0.1420	-0.4313		0.1185	-0.2580	-0.0172		-0.3195	-0.2551	-0.0838		-0.2117	-0.1115	-0.2166		-0.1790
	Cardiobacterium hominis	-0.0825	0.9085**	0.5520		0.0831	0.0596	0.5504		0.0898	0.4463	0.1961		0.4014*	0.2652	0.2320		0.0439	0.3722	0.3634		0.2631*
	Cardiobacterium valvarum	0.2282	0.5627	-0.4488		0.0282	0.2090	0.1625		0.2221	-0.3723	0.2007		0.1954	0.1213	-0.0449		0.0384	0.1456	0.0746		0.0838
	Catonella sp.	0	0.3889	0		-0.1894	0.0610	0		0	0	0		0.2068	-0.0908	0		-0.0966	0.2081	0		0.0010
	Clostridiales[F-2][G-1] sp.	-0.0934	0.5288	-0.1960		0.1940	-0.2632	0.0152		0	0	-0.4709		0.2216	0.0879	-0.2341		0.0905	0.2425	-0.1890		0.1115
	Clostridiales[F-2][G-2] sp.	0	0.6016	0.3583		0	0.4330	0		0	0	0		0.3681	0.2402	0		0	0.3818*	0.1893		0.2369*
	Comamonas testosteroni	0	0	0		0	0	0		0	0	0		0	0	0		0	0	0		0
	Corynebacterium diphtheriae	0	0	0		0	0	0.4330		0	0	0		0	0.2402	0		0	0	0.0964		0.0544
	Corynebacterium durum	0.6355	-0.2794	-0.0527		0.5644	0.2873	0.4742		-0.4360	0.0483	0.6344		0.1521	0.2816	-0.0111		0.2918	-0.0689	0.0297		0.1151
	Corynebacterium matruchotii	0.0825	0.7097*	-0.3890		-0.3311	0.1582	0.2263		0.0081	-0.6554	-0.4157		0.2259	0.0695	-0.2958		-0.0991	0.0189	-0.0648		-0.0497
	Cryptobacterium curtum	0	0	0		0	0	0.4330		0	0	0		0	0.2402	0		0	0	0.2402		0.1369
	Desulfobulbus sp.	0	0	0		0	0	0		0	0	0		0	0	0		0	0	0		0
	Dialister invisus	0	0.4330	0		-0.4330	0.2352	-0.2835		0	0	-0.5393		0.2402	-0.1597	-0.2700		-0.2402	0.2771	-0.1769		-0.0772
	Dialister sp.	0	0	0		0	0	0		0	0	-0.4330		0	0	-0.2402		0	0	-0.2402		-0.1369
	Eikenella corrodens	-0.3407	-0.4972	-0.5302		0.0943	0.6195	0.3544		0	0.4164	0.2357		-0.3348	0.3880*	0.2211		-0.0522	0.2415	-0.0261		0.0712
	Enterobacter cancerogenus	0	0	0		0	0	0		0	0.5892	0		0	0	0.3166		0	0.3166	0		0.1789
	Enterococcus italicus	-0.3278	-0.4330	0.0492		0.1222	-0.4941	0.5189		0	0.4330	0		-0.1354	-0.0004	0.2402		-0.0603	-0.1855	0.2406		-0.0034
	Eubacterium[11][G-1] infirmum	0	0	0		0	0	0		0	0	-0.3254		0	0	-0.1768		0	0	-0.1768		-0.1002
	Eubacterium[11][G-3] brachy	0	0.4119	0.4029		0.4330	0	0		0	0.0709	-0.3837		0.3086	0.2402	-0.0464		0.2402	0.0956	-0.1182		0.0251
	Eubacterium[11][G-7] yurii	-0.2827	0.3397	-0.3552		0.2173	0.1785	0.1739		0	0	0		0.0848	0.1304	0		0.0836	0.1742	-0.1576		0.0632
	Filifactor alocis	0	-0.3898	0		0	0	0		0	0	0		-0.2074	0	0		0	-0.2074	0		-0.1168
	Fretibacterium sp.	0	0	0		0	-0.4330	0		0	0	0		0	-0.2402	0		0	-0.2146	0		-0.1210
	Fusobacterium nucleatum subsp. animalis	0.4351	0.4032	0.4178		-0.0761	-0.1901	-0.4202		0	0.4930	-0.3077		0.3352	-0.2473	-0.1177		0.2270	0.3329	-0.1756		-0.0557
	Fusobacterium nucleatum subsp. nucleatum	0	0	-0.3379		0.3377	0.2055	0.4330		0	0	0.4064		-0.1761	0.3249	0.2241		0.1787	0.1017	0.1583		0.1335
	Fusobacterium nucleatum subsp. polymorphum	-0.0397	0.1184	0.4519		-0.2109	0.2749	0.1026		-0.4099	0.1344	0.0080		0.2446	0.0149	-0.0540		-0.1791	0.1657	0.2033		0.0708
	Fusobacterium nucleatum subsp. vincentii	0.4330	0.2253	0.3290		0.6241	-0.0157	0.1594		0.4330	0.6889*	0.2052		0.2225	0.0703	0.2381		0.4116*	0.2415	0.2122		0.1869
	Fusobacterium periodonticum	-0.4751	-0.2019	-0.0851		-0.1136	-0.4807	-0.1970		-0.2777	-0.1110	-0.2159		-0.2960	-0.1176	-0.1175		-0.2691	-0.1364	-0.1206		-0.1625
	Fusobacterium sp.	-0.5030	0.3500	-0.7014*		0	0.4330	-0.4330		-0.0021	0.4330	0		-0.0470	-0.1980	0.0177		-0.1426	0.1279	-0.3328		-0.0225
	Gemella morbillorum	-0.6161	0.3642	0.1279		0.5826	0.1762	-0.4081		0.1587	0.6812*	-0.3582		0.1240	0.0052	0.0896		0.0978	0.2913	-0.0818		0.0792
	GN02[G-1] sp.	0.1881	0.6261	0.4682		0.3213	0.4808	0.1018		0.5941	0.0282	0.3020		0.3162	0.1562	0.1404		0.1226	0.1030	0.3089		0.1881
	GN02[G-2] sp.	-0.2127	-0.3859	-0.3236		0.3906	0.4141	0.3863		0	-0.4330	0		-0.2979	0.3170	-0.2402		0.0163	0.0134	-0.1568		-0.0349
	Granulicatella adiacens	-0.6115	-0.5434	0.0810		0.5216	0.4863	0.1345		0.1702	0.4949	-0.1205		-0.2529	0.2677	0.2294		0.0803	0.2563	0.0545		0.1270
	Granulicatella elegans	0.1208	0.6939*	0.5750		-0.2425	-0.2838	0.0605		0	0	0		0.3577	-0.1514	0		-0.0179	0.2962	0.2757		0.1808
	Haemophilus influenzae	-0.4330	-0.4302	0.1550		0	0.0692	0.3186		0	0	0.4330		-0.0874	0.1734	0.2402		-0.2402	-0.2191	0.1821		0.0074
	Haemophilus parainfluenzae	-0.7028*	-0.4804	0.1910		-0.0963	-0.7920*	-0.3667		0.4011	-0.3467	-0.3604		-0.3461	-0.3830*	-0.2006		-0.1126	-0.4525*	-0.2585		-0.2654*
	Haemophilus sp.	0	-0.4330	-0.4330		0	0.4330	0.5458		0	0.4330	0		-0.3347	0.3246	0.2402		0	-0.1019	-0.1071		-0.0814
	Johnsonella ignava	0.4330	0	-0.4238		0	0	0		0	0	0		-0.0887	0	0		0.2402	0	-0.2158		-0.0472
	Kingella denitrificans	-0.2614	-0.3526	-0.0747		0.4430	0.6822*	-0.0601		0.3863	0.1603	-0.3414		-0.2348	0.2315	0.1753		0.1570	-0.0142	-0.1426		0.0542
	Kingella oralis	0	-0.4330	0.4358		0	0.4330	0		-0.0386	-0.5236	-0.0550		0.1841	0.2404	-0.0966		-0.0211	-0.1628	-0.0160		-0.0357
	Kingella sp.	0.3012	0.5055	-0.5189		0.5841	0.3506	0.5886		-0.0564	0.3965	0.5568		0.1076	0.4830*	0.2862		0.2493	0.2745	-0.0124		0.1461
	Kocuria sp.	0	0	0		0	0	0		0	0	0		0	0	0		0	0	0		0
	Lachnoanaerobaculum orale	0	0.4330	0		0	0	-0.4330		0	0	-0.0793		0.2402	-0.2402	-0.0391		0	0.2402	-0.0847		-0.0392
	Lachnoanaerobaculum saburreum	0	0	0		-0.1645	0.4771	0.0420		0.1393	-0.5005	-0.1996		0	0.1209	-0.1289		0.0687	-0.0926	-0.0894		-0.0412
	Lachnoanaerobaculum umeaense	-0.4470	0.5081	0.0677		-0.3953	0.4802	-0.0727		-0.4330	0	0.1452		0.1732	-0.1009	-0.1093		-0.2703	0.2953	0.0219		0.0256
	Lachnospiraceae[G-2] sp.	0.4330	-0.4330	-0.1806		0	0	0		0	0	0		-0.0995	0	0		0.2402	-0.2402	-0.0927		-0.0550
	Lachnospiraceae[G-3] sp.	-0.4768	0.4529	0.0740		-0.3081	0.4823	-0.0338		0	0.3731	-0.3312		0.1879	-0.0208	-0.0791		-0.1246	0.2934	-0.0203		0.0509
	Lachnospiraceae[G-5] sp.	0	0	0		0	0	0		0	0	0		0	0	0		0	0	0		0
	Lachnospiraceae[G-8] sp.	0	0	0		0	0	0		0	0	0		0	0	0		0	0	0		0
	Lautropia mirabilis	0.0432	-0.8721**	0.0124		0.1593	-0.2169	-0.0889		-0.2110	0.1777	0.0130		-0.2321	-0.0943	0.0589		0.0104	-0.2417	-0.0073		-0.0807
	Leptotrichia buccalis	0.1511	0.6858*	-0.2696		-0.1442	0.4289	0.0762		-0.4330	-0.4330	-0.4364		0.2378	0.0679	-0.2748		-0.0734	0.3984*	0.0118		0.0763
	Leptotrichia goodfellowii	-0.4330	-0.4330	0.2848		0	0	0		0	0.0309	0.0206		-0.0689	0	0.0175		-0.2402	0.0154	0.0336		0.0095
	Leptotrichia hofstadii	0	0.6763*	0.3374		-0.3403	-0.3710	0.3756		0	-0.6563	-0.3271		0.3327	0.1002	-0.3525		-0.1164	-0.3191	-0.0572		-0.1373
	Leptotrichia hongkongensis	-0.0268	0.0820	0.3601		-0.1976	0.0034	0.4615		0.5280	-0.5563	0.5248		0.1579	0.2171	0.1832		-0.0358	-0.1873	0.2919		0.1334
	Leptotrichia shahii	0	0.0970	0		0	0	0		0	-0.4330	-0.4251		0.0523	0	-0.2306		0	0.0477	-0.2302		-0.1278
	Leptotrichia sp.	-0.1617	0.4149	-0.1347		-0.4704	0.0407	0.3174		0.2891	0.2111	-0.2143		0.0786	-0.1487	0.0387		-0.1299	0.1663	-0.0772		-0.0092
	Leptotrichia wadei	0	0	0		0	0.4330	-0.2029		0	0	-0.4237		0	0.2226	-0.2293		0	0.2402	-0.2310		-0.1184
	Megasphaera micronuciformis	0	0	0		0	0.4330	0		0	-0.4330	-0.4330		0	0.2402	-0.2482		0	-0.2231	-0.2402		-0.1314
	Microbacterium sp.	0	0	0		0	0	0		-0.4330	0	0		0	0	-0.2402		-0.2402	0	0		-0.1369
	Mitsuokella sp.	0	0	0		0	0	0		0	0	-0.4330		0	0	-0.2402		0	0	-0.2402		-0.1369
	Mogibacterium vescum	0	0	0		0	0.1153	0		0	0	-0.4133		0	0.0368	-0.2213		0	0.0625	-0.2001		-0.0955
	Moraxella osloensis	0	0	0		0	0	0		-0.4330	0	0		0	0	-0.2402		-0.2402	0	0		-0.1369
	Mycoplasma salivarium	0	0	0		0	0	0		0	0	-0.4330		0	0	-0.2402		0	0	-0.2402		-0.1369
	Neisseria bacilliformis	0	0.4794	0		0	0	0		0	0	0		0.2275	0	0		0	0.2616	0		0.1275
	Neisseria lactamica	0	-0.4330	-0.0076		0.3478	0.4240	0.4355		0	0.0409	0.5743		-0.1291	0.3987*	0.1392		0.1841	-0.1596	0.0741		-0.0029
	Neisseria oralis	-0.1144	-0.4171	0.1672		-0.1093	0.4408	0.3487		0.6962*	0.2591	0.4456		-0.1695	0.2603	0.2877		0.3613	-0.0522	0.2710		0.0722
	Neisseria sp.	-0.6039	-0.7315*	0.3683		-0.1299	-0.3821	-0.1489		0.1216	0.4217	-0.1358		-0.2876	-0.2190	0.1101		-0.1212	-0.1920	-0.0309		-0.1053
	Neisseria subflava	-0.1556	0.5354	-0.1653		0.5355	0.5069	0.3784		-0.4830	0	0.3563		0.1282	0.3995*	-0.2431		0.1154	0.2993	0.1513		0.1936
	Neisseria weaveri	0	0.4330	0		0	0	-0.4330		-0.0232	0	0		0.2402	-0.2402	-0.0128		-0.0128	0.2402	-0.2402		-0.0013
	Olsenella sp.	0	0	0		0.4136	0	0		0	0	-0.4330		0	0.2255	-0.2402		0.2272	0	-0.0777		0.1191
	Oribacterium sp.	0	0	-0.4348		0	0	0.0655		0	0.4330	-0.5579		-0.2404	0.0329	-0.1928		0	0.2402	-0.3158		-0.1618
	Ottowia sp.	-0.2572	0.5935	-0.5933		0.4494	0.0608	0.1909		-0.4669	0.2005	0		0.0486	0.2719	-0.2274		-0.2731	0.2708	-0.3022		0.0023
	Parvimonas micra	-0.4330	0.2886	0.2555		0.4330	0	0		0	0	-0.3123		-0.0456	0.2402	-0.1583		-0.2203	0.1517	0.0796		-0.0321
	Parvimonas sp.	0	0.1189	-0.5489		0	0.4330	0		0	0.6146	-0.4148		-0.2589	0.2402	0.1125		0	0.3146	-0.2566		0.0488
	Peptococcus sp.	0	0.4415	0.2181		-0.3867	-0.6380	-0.0216		0	0	-0.4619		0.2570	-0.1021	-0.2415		-0.1864	0.2099	-0.2196		-0.0860
	Peptostreptococcaceae[11][G-7] sp.	0	0	0		0	0	0		0	0	0		0	0	0		0	0	0		0
	Peptostreptococcus stomatis	0	0	-0.4330		-0.4330	0	0.4157		0	0	-0.4330		-0.2402	0.2157	-0.2402		-0.2402	0	0.0386		0.0150
	Porphyromonas endodontalis	0.4330	0	0		0	0	0		0	0	0		0.2402	0	0		0.2402	0	0		0.0926
	Porphyromonas sp.	-0.4953	0.0644	0.0664		0.1456	0.2367	0.1721		-0.6082	0.4272	-0.2383		0.0193	0.1560	-0.1987		-0.1323	0.1237	-0.0099		0.0068
	Prevotella denticola	0	0	0		0	0	0.4330		0	0	0		0	0.2402	0		0	0	0.2402		0.1369
	Prevotella enoeca	0	0	0		0	0	0		0	0	-0.3126		0	0	-0.1632		0	0	-0.1632		-0.0915
	Prevotella intermedia	-0.4330	0.0975	0		0	0	0		0	0	0		0.0491	0	0		-0.2402	0.0531	0		0.0278
	Prevotella maculosa	0	0	0		0	0.4330	-0.0259		0	0	0.4330		0	0.0222	0.2402		0	0.1717	0.0048		0.0228
	Prevotella melaninogenica	0	0	0		0	-0.6447	-0.2342		0	0	0.1954		0	-0.2175	0.0975		0	-0.3420	0.0676		0.0234
	Prevotella micans	0	0	0		-0.4330	0	0		0	0	0		0	-0.2402	0		-0.2402	0	0		-0.1369
	Prevotella nigrescens	0	0	0		-0.2034	0	0.4330		0	0	-0.4949		0	0.0540	-0.2693		-0.1087	0	-0.2577		-0.1499
	Prevotella oris	0	0	0.2443		0	0	0		0	0.0876	-0.4601		0.1312	0	-0.2428		0	0.0478	-0.2457		-0.1357
	Prevotella oulorum	0	0	0		0	-0.4330	0		0	0.4160	-0.5654		0	-0.2402	-0.2072		0	0.2180	-0.2886		-0.1145
	Prevotella pallens	0	0	0		0	0	-0.4330		0	0	0		0	-0.2402	0		0	0	-0.2402		-0.1369
	Prevotella saccharolytica	0.4330	0.4329	-0.3163		-0.3929	0.3556	0		0.0076	0.3793	0.3517		0.1187	-0.0784	0.1858		-0.0693	0.3561	0.1796		0.0846
	Prevotella salivae	0	0	0		0	0.4330	0		0	0	-0.3838		0	0.2402	-0.2039		0	0.2402	-0.2039		-0.1036
	Prevotella sp.	0.0037	0.6146	-0.2910		-0.4191	0.4222	-0.0433		0	-0.2805	-0.0532		0.1575	-0.0477	-0.1019		-0.1177	0.1155	-0.0475		-0.0235
	Prevotella veroralis	0	0	0		0	0	0		0	0	-0.4330		0	0	-0.2402		0	0	-0.2402		-0.1369
	Propionibacterium acnes	0	0	-0.4330		0	0	0		0	0.4330	0		-0.0029	0	0.2402		0	0.2402	-0.2402		0.0262
	Propionibacterium propionicum	0.5787	0.4004	0.2065		0.0445	-0.0396	0.4689		0.4330	-0.4684	0.6320		0.3766	0.1691	-0.2265		0.2867	-0.2201	0.2607		-0.0571
	Propionibacterium sp.	-0.4330	-0.3363	0.3197		0	0	0.4330		-0.2952	0.0199	0		0.0279	0.2402	-0.1468		-0.1569	-0.1536	0.1176		-0.0380
	Rothia aeria	0.5554	-0.3455	0.2251		-0.1790	-0.4337	0.2852		0.0283	-0.0704	0.6821*		0.1855	-0.0304	0.0123		0.1186	-0.1426	0.1043		0.0623
	Rothia dentocariosa	-0.0989	-0.0155	0.0635		-0.0804	-0.2232	-0.6702*		-0.1551	0.3234	-0.2339		-0.0403	-0.0718	-0.0428		-0.0753	0.1177	-0.0546		-0.0249
	Selenomonas dianae	0	0	0		0	0	0		0	0	0		0	0	0		0	0	0		0
	Selenomonas flueggei	0	0.4330	0		0.4330	0	-0.4330		0	0	-0.3535		0.2402	-0.0918	-0.1915		0.2402	0.1184	-0.3096		-0.1099
	Selenomonas noxia	0	-0.1230	-0.4330		-0.4687	-0.2035	0.0286		0	-0.6234	0.0081		-0.2277	-0.0480	-0.0945		-0.2012	-0.3559	0.0133		-0.0568
	Selenomonas sp.	0	0.1802	-0.4338		-0.3201	0.2303	0		0	0.3611	-0.5592		0.0537	0.0018	-0.2258		-0.1505	0.2622	-0.3064		-0.1115
	Solobacterium moorei	0	0	0		0	0	0		0	0	-0.4462		0	0	-0.2344		0	0	-0.2347		-0.1312
	Sphingomonas sp.	0	0	0.4330		0	0	0		0	0	0		0.2402	0	0		0	0	0.2402		0.0035
	SR1[G-1] sp.	-0.4962	0.2311	-0.5637		0.4434	0.1083	-0.1492		0.4330	0	0		-0.1914	0.1800	0.2346		0.2489	0.1201	-0.3010		-0.0352
	Staphylococcus warneri	-0.4330	0	0		0	0	0		0.4330	0	0		-0.2402	0	0.2235		0.1419	0	0		0.0608
	Stenotrophomonas maltophilia	0.4330	0	0		0	0	0		0	-0.4330	0		0.1819	0	-0.2402		0.2402	-0.2402	0		0.0507
	Stomatobaculum longum	0	0	0		0	0	0		0	0	0.0614		0	0	0.0289		0	0	0.0289		0.0158
	Stomatobaculum sp.	0	0.4305	0.2961		0	0	-0.0495		0	-0.3718	0.0063		0.2442	-0.0268	-0.0135		0	-0.0012	0.0062		0.0032
	Streptococcus constellatus	0	0	0		0	0	0		0	0	-0.3802		0	0	-0.2085		0	0	-0.2085		-0.1185
	Streptococcus intermedius	-0.4330	0	0.4330		0	0	0		0.5616	0.5392	-0.0759		-0.0905	0	0.2965		0.2076	0.2314	0.0871		0.1516
	Streptococcus mutans	0	-0.4330	0		0	0	0		0	0	0.0909		-0.2402	0	0.0260		0	-0.0257	0.0476		0.0139
	Streptococcus sanguinis	0.5346	-0.4013	-0.5569		-0.5109	0.1484	-0.3876		0.2780	-0.3201	0.1789		0.0760	-0.1030	0.0525		0.2074	-0.0662	-0.1395		0.0051
	Streptococcus sp.	-0.5461	0.1245	0.6378		0.3503	-0.0454	0.1194		0.4291	0.6444	-0.3717		0.0401	0.0731	0.1598		0.1021	0.1172	0.0878		0.0897
	Streptococcus vestibularis	0	0	0		0	0	0		0	0	-0.1766		0	0	-0.0877		0	0	-0.0878		-0.0480
	Tannerella forsythia	0	0	0		0	0	0.4330		0	0	0		0	0.2402	0		0	0	0.2402		0.1369
	Tannerella sp.	0	0.6253	0.4436		-0.0150	0.4218	0.0063		0.2835	-0.0754	0.2976		0.3953*	0.0133	0.1775		0.1376	0.3082	0.1989		0.1483
	TM7[G-1] sp.	0.3693	0.0193	0.6944*		-0.3822	0.5426	0.0204		0.0685	-0.2815	-0.3387		0.3275	-0.0545	-0.0721		-0.0741	0.0820	0.1456		0.0164
	TM7[G-2] sp.	0	0	0		-0.2699	0	0		0	0	0		0	-0.1432	0		-0.1432	0	0		-0.0806
	TM7[G-3] sp.	0	0	0		0.4330	0	0		0	0	0		0	0.2402	0		0.2402	0	0		0.0972
	TM7[G-4] sp.	-0.4330	0	0		0	0	0		0	0	0		-0.2402	0	0		-0.2402	0	0		-0.1369
	TM7[G-5] sp.	0	0	0		-0.4330	0	0		0	0	-0.4330		0	-0.0896	-0.2402		-0.2402	0	-0.0717		-0.0870
	Treponema denticola	0	0.4278	0		0	0	0		0	0	0		0.2282	0	0		0	0.2282	0		0.1286
	Treponema lecithinolyticum	0	0	0		0	0	0		0	0	0		0	0	0		0	0	0		0
	Treponema maltophilum	0	0.4330	0		0	0	0		0	0	0		0.2402	0	0		0	0.2402	0		0.1347
	Treponema parvum	0	0.4330	0		0	0	0		0	0	0		0.2402	0	0		0	0.2402	0		0.1369
	Treponema socranskii	0	0.3660	0		0	0.4330	0		0	0.4330	-0.4716		0.1940	0.0590	-0.2363		0	0.3783	-0.2415		-0.0992
	Treponema sp.	0	0.4007	0		0	0.4330	0.0652		0	0	-0.3907		0.2137	0.1129	-0.2149		0	0.2254	-0.2047		0.0437
	Treponema vincentii	0	0	0		0	0	0		0	0	0		0	0	0		0	0	0		0
	Veillonella denticariosi	0	0	0		0	0	0		-0.4330	-0.4330	0.1305		0	0	0.0666		-0.2402	-0.2402	0.0706		0.0377
	Veillonella dispar	0	-0.4330	-0.2313		-0.0396	0.1124	-0.1311		-0.0022	-0.2854	0.0785		-0.1295	-0.0338	-0.0341		-0.0045	-0.0242	-0.0496		-0.0279
	Veillonella parvula	-0.0008	-0.5517	-0.4024		0.0693	0.0157	-0.3484		-0.3491	-0.5682	0.0884		-0.0929	-0.1210	-0.0059		0.0008	-0.1899	-0.0077		-0.0204
	Veillonella rogosae	0	0	0		0	0	0		0	0	-0.1321		0	0	-0.0709		0	0	-0.0709		-0.0400
	Veillonellaceae[G-1] sp.	0	0	0		0	0.3234	0		0	0	-0.4330		0	0.1275	-0.2402		0	0.1756	-0.2239		-0.0056
	* p < 0.05
	** p < 0.01
